# Supplementary material for: Proteomics and Lipidomics Investigations to Decipher the Behavior of Willaertia magna C2c Maky According to Different Culture Modes
Source: Microorganisms. 2020 Nov 16;8(11):1791. doi: 10.3390/microorganisms8111791 (PMC7696429; doi:10.3390/microorganisms8111791)
Supplement: Supplementary file 1 [file microorganisms-08-01791-s001.zip]

Archive with 17 entries (16 files):
- Table S1.xlsx
- __MACOSX/
- __MACOSX/._Table S1.xlsx
- Table S7.xlsx
- __MACOSX/._Table S7.xlsx
- Supplementary data and Table S3.docx
- __MACOSX/._Supplementary data and Table S3.docx
- Table S6.xlsx
- __MACOSX/._Table S6.xlsx
- Table S5.xlsx
- __MACOSX/._Table S5.xlsx
- Table S8.xlsx
- __MACOSX/._Table S8.xlsx
- Table S4.xlsx
- __MACOSX/._Table S4.xlsx
- Table S2.xlsx
- __MACOSX/._Table S2.xlsx
