# Supplementary material for: Proteomics and Lipidomics Investigations to Decipher the Behavior of Willaertia magna C2c Maky According to Different Culture Modes
Source: Microorganisms. 2020 Nov 16;8(11):1791. doi: 10.3390/microorganisms8111791 (PMC7696429; doi:10.3390/microorganisms8111791)
Supplement: Supplementary file 1 [file microorganisms-08-01791-s001.zip › Table S1.xlsx]

## Sheet: Extration data
			there are three biological replicate for each culture condition	replicate 1	replicate 2	replicate 3
			Adhesion	Ba	Bb	BCLB
			Suspension	B1	B2	B4
				Willaertia magna c2c maky in adhesion			Willaertia magna c2c maky in suspension
			Sample	A b-a	A b-b	A BCLB	S B1	S B2	S B4
			Dissoulution	1000 µl and 50 µl Tampon (SDS 2%, DTT 60 mM, Tris-HCl 40 mM)
				5 minutes at 95°C
			Sonication	2 x 1 minutes at 20 W
			Centrifugation	Centrifugation 20 000 rpm, 30 min
			CleanUp and resuspension in buffer	Urea 8M, Thiourea 2M, 100 mM NaCl, 25 mM Tris, pH 8.2 Complete Anti-Proteases
			Dialysis	Dialysis : 2 x 1 l ammonium bicarbonate 50 mM, Urea 1
			Concentration (µg/µl)	1.88985	2.5198	1.10511	4.45284	4.72522	4.72882
			Volume (µl)	400	400	400	800	800	800
			Total quantity (µg)	755.94	1007.92	442.045	3562.28	3780.18	3783.06
			Treated quantity (µg)	50 µg	50 µg	50 µg	50 µg	50 µg	50 µg
			Volume (µl)	26.4571	19.8429	45	11.2288	10.5815	10.5735
			QSP 0,5 µg/µl (Ambic Urea)	18.5429	25.1571		33.7712	34.4185	34.4265
			Volume (µl)	45	45	45	45	45	45
			DTT (500 mM) 1h at 30°C	1	1	1	1	1	1
			IAA (500 mM) 1h at 30°C in dark	2	2	2	2	2	2
			pH	checked pH > 7,0
			Trypsin 1:25 OVN 37°C	2	2	2	2	2	2
			Final concentration (µg/µl)	1	1	1	1	1	1
			SDS-PAGE
