# Supplementary material for: Proteomics and Lipidomics Investigations to Decipher the Behavior of Willaertia magna C2c Maky According to Different Culture Modes
Source: Microorganisms. 2020 Nov 16;8(11):1791. doi: 10.3390/microorganisms8111791 (PMC7696429; doi:10.3390/microorganisms8111791)
Supplement: Supplementary file 1 [file microorganisms-08-01791-s001.zip › Table S7.xlsx]

## Sheet: Splash Lipidomix
neutral m/z	Retention time (min)	Compound	Comcentration (µg/mL)
587.551	0.5	15:0-18:1(d7) DG	10
657.644	0.6	18:1(d7) Chol Ester	350
811.765	0.6	15:0-18:1(d7)-15:0 TG	55
363.337	0.6	18:1(d7) MG	2
740.546	2.5	15:0-18:1(d7) PG	30
393.399	2.9	Cholesterol (d7)	100
710.559	4.9	15:0-18:1(d7) PE	5
752.606	5.6	15:0-18:1(d7) PC	160
737.64	7.1	18:1(d9) SM	30
486.345	7.3	18:1(d7) LPE	5
528.392	8.5	18:1(d7) LPC	25
	ND	15:0-18:1(d7) PS	5
	ND	15:0-18:1(d7) PI	10
	ND	15:0-18:1(d7) PA	7

## Sheet: ESI+ VIP>1 SPlot>97%
m/z	Retention time (min)	Drift time (ms)	Comment	HILIC CLASS	Delta LipidMAPS	LipidMAPS best match	LipidMAPS formula	LipidMAPS adduct
500.394	4.73	6.6052	ADH VIP>1 Splot>97%	undefined	0.0001	MGDG(48:0)	C57H110O10Na2	[M+2Na]2+
446.347	4.74	6.3213	ADH VIP>1 Splot>97%	undefined	0.0003	HexSph(d18:0)	C24H49NO7	[M+H-H2O]+
472.363	4.85	6.3177	ADH VIP>1 Splot>97%	undefined	0.0004	HexSph(d20:1)	C26H51NO7	[M+H-H2O]+
472.363	4.85	6.3177	ADH VIP>1 Splot>97%	undefined	0	MGDG(44:0)	C53H102O10Na2	[M+2Na]2+
446.347	4.95	6.2946	ADH VIP>1 Splot>97%	undefined	0.0002	HexSph(d18:0)	C24H49NO7	[M+H-H2O]+
1535.1	5.78	9.528	ADH VIP>1 Splot>97%	PC
763.523	5.82	6.4199	ADH VIP>1 Splot>97%	PC	0.0002	PS(33:2) ; PS(P-33:2(OH))	C39H72NO10P	[M+NH4]+
749.51	5.85	6.3157	ADH VIP>1 Splot>97%	PC
728.521	5.86	8.0833	ADH VIP>1 Splot>97%	PC	0.0006	PC(30:0) ; PC(O-30:1(OH)) ; PC(P-30:0(OH))	C38H76NO8PNa	[M+Na]+
704.771	5.92	8.2192	ADH VIP>1 Splot>97%	PC
702.506	5.93	7.9999	ADH VIP>1 Splot>97%	PC	0.001	PC(30:2)	C38H72NO8P	[M+H]+
634.48	5.94	7.8015	ADH VIP>1 Splot>97%	PC	0.0009	PC(P-26:0)	C34H68NO7P	[M+H]+
618.448	6.73	7.3585	ADH VIP>1 Splot>97%	SM/LysoP	0.0011	LPE(28:2) ; LPA(30:3)	C33H64NO7P ; C33H61O7P	[M+H]+ ; [M+NH4]+
480.308	7.37	6.1671	ADH VIP>1 Splot>97%	SM/LysoP	0.0005	LPC(15:1) ; LPE(18:1) ; LPA(20:2)	C23H46NO7P ; C23H43O7P	[M+H]+ ; [M+NH4]+
462.298	7.41	6.1351	ADH VIP>1 Splot>97%	SM/LysoP	0.0003	LPC(15:1) ; LPE(18:1)	C23H46NO7P	[M+H-H2O]+
502.29	7.41	6.353	ADH VIP>1 Splot>97%	SM/LysoP	0.0004	LPC(15:1) ; LPE(18:1)	C23H46NO7PNa	[M+Na]+
452.277	7.56	5.9103	ADH VIP>1 Splot>97%	SM/LysoP	0.0004	LPE(16:1) ; LPA(18:2)	C21H42NO7P ; C21H39O7P	[M+H]+ ; [M+NH4]+
522.569	8.58	6.7659	ADH VIP>1 Splot>97%	SM/LysoP
492.308	8.88	6.3095	ADH VIP>1 Splot>97%	SM/LysoP	0.0007	LPS(P-18:0)	C24H48NO8P	[M+H-H2O]+
468.308	8.95	6.4318	ADH VIP>1 Splot>97%	SM/LysoP	0.0003	LPC(14:0) ; LPE(17:0)	C22H46NO7P	[M+H]+
688.659	0.59	8.6161	SUSP VIP>1 Splot>97%	Apolar	0.001	Cer(d43:0)	C43H87NO3Na	[M+Na]+
614.572	0.61	8.0445	SUSP VIP>1 Splot>97%	Apolar	0.0003	DG(34:0)	C37H72O5	[M+NH4]+
840.652	0.66	8.9398	SUSP VIP>1 Splot>97%	Apolar	0.0044	MGDG(39:3)	C48H86O10	[M+NH4]+
886.733	0.66	9.4116	SUSP VIP>1 Splot>97%	Apolar	0.0014	MGDG(42:1)	C51H96O10	[M+NH4]+
790.639	0.67	8.8869	SUSP VIP>1 Splot>97%	Apolar	0.0008	MGDG(35:0)	C44H84O10	[M+NH4]+
642.602	0.75	8.2677	SUSP VIP>1 Splot>97%	Apolar	0.0006	DG(36:0) ; TG(O-36:0)	C39H76O5	[M+NH4]+
752.711	0.75	8.9694	SUSP VIP>1 Splot>97%	Apolar	0.0019	DG(44:1) ; TG(O-44:1) ; TG(P-44:0)	C47H90O5	[M+NH4]+
804.655	1.3	8.9513	SUSP VIP>1 Splot>97%	Apolar	0.0012	MGDG(36:0)	C45H86O10	[M+NH4]+
828.649	5.64	8.9781	SUSP VIP>1 Splot>97%	PC	0.0012	PC(39:1(OH))	C47H92NO9P	[M+H-H2O]+
822.597	5.71	8.8655	SUSP VIP>1 Splot>97%	PC	0.0008	PC(O-35:0(OH))	C43H88NO8PNa2	[M+2Na-H]+
772.846	5.75	8.632	SUSP VIP>1 Splot>97%	PC
770.568	5.76	8.4462	SUSP VIP>1 Splot>97%	PC	0.001	PC(33:0)	C41H82NO8PNa	[M+Na]+
772.584	5.76	8.6357	SUSP VIP>1 Splot>97%	PC	0.0011	PC(35:2)	C43H82NO8P	[M+H]+
1519.14	5.79	12.4572	SUSP VIP>1 Splot>97%	PC
744.553	5.82	8.4158	SUSP VIP>1 Splot>97%	PC	0.001	PC(33:2)	C41H78NO8P	[M+H]+
744.81	5.82	8.4067	SUSP VIP>1 Splot>97%	PC
718.537	5.89	8.3501	SUSP VIP>1 Splot>97%	PC	0.0008	PC(31:1)	C39H76NO8P	[M+H]+
718.79	5.89	8.3369	SUSP VIP>1 Splot>97%	PC
690.755	5.96	8.095	SUSP VIP>1 Splot>97%	PC

## Sheet: ESI- VIP>1 Splot>97%
m/z	Retention time (min)	Drift time (ms)	Comment	HILIC CLASS	Delta LipidMAPS	LipidMAPS best match	LipidMAPS formula	LipidMAPS adduct
388.156	0.56	0	ADH VIP>1 Splot>97%	Apolar	0.001	CoA(28:3)	C49H84N7O17P3S	[M-3H]3-
829.635	0.56	0	ADH VIP>1 Splot>97%	Apolar
738.661	0.6	0	ADH VIP>1 Splot>97%	Apolar	0.0007	Cer(t43:1)	C43H85NO4	[M+OAc]-
719.598	0.61	0	ADH VIP>1 Splot>97%	Apolar	0.0002	WE(46:8)	C46H76O2	[M+OAc]-
744.883	0.61	0	ADH VIP>1 Splot>97%	Apolar
505.354	0.73	0	ADH VIP>1 Splot>97%	FA	0.0007	FA(30:1(Ke2,Ep2))	C30H50O6	[M-H]-
715.585	0.74	0	ADH VIP>1 Splot>97%	FA
491.338	0.75	0	ADH VIP>1 Splot>97%	FA	0.0004	FA(29:1(Ke2,Ep2))	C29H48O6	[M-H]-
756.662	0.76	0	ADH VIP>1 Splot>97%	FA
281.735	1.24	0	ADH VIP>1 Splot>97%	FA
281.633	1.24	0	ADH VIP>1 Splot>97%	FA
253.367	1.26	0	ADH VIP>1 Splot>97%	FA
253.217	1.28	0	ADH VIP>1 Splot>97%	FA	0.0001	FA(16:1)	C16H30O2	[M-H]-
253.527	1.28	0	ADH VIP>1 Splot>97%	FA
253.469	1.28	0	ADH VIP>1 Splot>97%	FA
251.202	1.31	0	ADH VIP>1 Splot>97%	FA	0.0001	FA(16:2)	C16H28O2	[M-H]-
225.186	1.58	0	ADH VIP>1 Splot>97%	FA	0.0003	FA(14:1)	C14H26O2	[M-H]-
525.359	2.14	0	ADH VIP>1 Splot>97%	FA	0	FA(33:5(Ke2,Ep))	C33H50O5	[M-H]-
700.537	3.18	0	ADH VIP>1 Splot>97%	undefined	0.0003	HexCer(t33:1)	C39H75NO9	[M-H]-
782.869	4.51	0	ADH VIP>1 Splot>97%	undefined
490.339	4.96	0	ADH VIP>1 Splot>97%	undefined	0.0023	PI(O-46:5)	C55H99O12P	[M-2H]2-
870.659	5.41	0	ADH VIP>1 Splot>97%	PC	0.0005	PE(44:2(OH)) ; PE(O-42:3)	C49H94NO9P ; C47H90NO7P	[M-H]- ; [M+OAc]-
842.628	5.47	0	ADH VIP>1 Splot>97%	PC	0.0005	PE(42:2(OH)) ; PS(P-41:1) ; PC(P-37:2)	C47H90NO9P ; C47H90NO9P ; C45H86NO7P	[M-H]- ; [M+OAc]-
792.532	5.78	0	ADH VIP>1 Splot>97%	PC	0.0008	PE(37:2)	C42H80NO8P	[M+Cl]-
774.79	5.85	0	ADH VIP>1 Splot>97%	PC
793.536	5.86	0	ADH VIP>1 Splot>97%	PC	0.0026	PA(42:5(OH))	C45H79O9P	[M-H]-
772.513	5.86	0	ADH VIP>1 Splot>97%	PC	0	PE(34:3)	C39H72NO8P	[M+OAc]-
746.498	5.93	0	ADH VIP>1 Splot>97%	PC	0.0002	PE(32:2)	C37H70NO8P	[M+OAc]-
748.771	5.93	0	ADH VIP>1 Splot>97%	PC
616.435	6.71	0	ADH VIP>1 Splot>97%	LysoP/SM	0.0001	LPE(28:2)	C33H64NO7P	[M-H]-
478.294	7.37	0	ADH VIP>1 Splot>97%	LysoP/SM	0.0002	LPC(15:1) ; LPE(18:1)	C23H46NO7P	[M-H]-
450.263	7.53	0	ADH VIP>1 Splot>97%	LysoP/SM	0.0001	LPE(16:1)	C21H42NO7P	[M-H]-
424.247	7.66	0	ADH VIP>1 Splot>97%	LysoP/SM	0.0001	LPE(14:0)	C19H40NO7P	[M-H]-
382.236	8.22	0	ADH VIP>1 Splot>97%	LysoP/SM	0.0014	SQDG(30:0)	C39H74O12S	[M-2H]2-
506.325	8.61	0	ADH VIP>1 Splot>97%	LysoP/SM	0.0001	LPC(17:1) ; LPE(20:1)	C25H50NO7P	[M-H]-
564.331	8.71	0	ADH VIP>1 Splot>97%	LysoP/SM	0.0002	LPC(17:2) ; LPE(20:2)	C25H48NO7P	[M+OAc]-
480.309	8.75	0	ADH VIP>1 Splot>97%	LysoP/SM	0.0009	LPC(15:0) ; LPE(18:0)	C23H48NO7P	[M-H]-
538.533	8.82	0	ADH VIP>1 Splot>97%	LysoP/SM	0.0002	LPC(15:1) ; LPE(18:1)	C23H46NO7P	[M-H]-
478.294	8.82	0	ADH VIP>1 Splot>97%	LysoP/SM	0.0002	LPC(15:1) ; LPE(18:1)	C23H46NO7P	[M-H]-
538.315	8.82	0	ADH VIP>1 Splot>97%	LysoP/SM	0.0001	LPS(19:0) ; LPC(15:1) ; LPE(18:1)	C25H50NO9P ; C23H46NO7P	[M-H]- ; [M+OAc]-
536.3	8.92	0	ADH VIP>1 Splot>97%	LysoP/SM	0.0002	LPE(18:2)	C23H44NO7P	[M+OAc]-
512.299	8.98	0	ADH VIP>1 Splot>97%	LysoP/SM	0	LPC(13:0) ; LPE(16:0)	C21H44NO7P	[M+OAc]-
452.278	8.98	0	ADH VIP>1 Splot>97%	LysoP/SM	0.0001	LPC(13:0) ; LPE(16:0)	C21H44NO7P	[M-H]-
510.284	9.09	0	ADH VIP>1 Splot>97%	LysoP/SM	0.0003	PC(O-13:1)	C21H42NO7P	[M+OAc]-
626.572	0.75	0	SUSP VIP>1 Splot>97%	Apolar	0.0008	Cer(d36:0)	C36H73NO3	[M+OAc]-
654.603	0.75	0	SUSP VIP>1 Splot>97%	Apolar	0.001	Cer(d38:0)	C38H77NO3	[M+OAc]-
806.597	1.09	0	SUSP VIP>1 Splot>97%	FA
393.373	1.11	0	SUSP VIP>1 Splot>97%	FA	0.001	FA(26:1)	C26H50O2	[M-H]-
267.233	1.24	0	SUSP VIP>1 Splot>97%	FA	0.0002	FA(17:1)	C17H32O2	[M-H]-
267.197	1.41	0	SUSP VIP>1 Splot>97%	FA	0.0001	FA(16:0(Ke,cyclo))	C16H28O3	[M-H]-
311.259	1.44	0	SUSP VIP>1 Splot>97%	FA	0.0001	FA(19:0(Ep))	C19H36O3	[M-H]-
281.212	1.45	0	SUSP VIP>1 Splot>97%	FA	0.0002	FA(17:0(Ep,cyclo))	C17H30O3	[M-H]-
351.215	1.85	0	SUSP VIP>1 Splot>97%	FA	0.0026	FA(20:0(Ke2,Ep,cyclo))	C20H32O5	[M-H]-
269.212	1.9	0	SUSP VIP>1 Splot>97%	FA	0.0001	FA(16:0(Ep))	C16H30O3	[M-H]-
632.465	5.14	0	SUSP VIP>1 Splot>97%	PE	0.0016	PE(P-29:0)	C34H68NO7P	[M-H]-
898.653	5.52	0	SUSP VIP>1 Splot>97%	PC	0.001	PS(44:2) ; PC(40:3)	C50H94NO10P ; C48H90NO8P	[M-H]- ; [M+OAc]-
756.558	5.77	0	SUSP VIP>1 Splot>97%	PC	0.0033	PC(35:2)	C43H82NO8P	[M-CH3]-
728.523	5.82	0	SUSP VIP>1 Splot>97%	PC	0.0003	PE(35:2)	C40H76NO8P	[M-H]-
731.541	5.83	0	SUSP VIP>1 Splot>97%	PC	0.0005	CL(72:0)	C81H158O17P2	[M-2H]2-
794.537	5.83	0	SUSP VIP>1 Splot>97%	PC	0.0032	PE(39:5(OH))	C44H78NO9P	[M-H]-
464.278	7.04	0	SUSP VIP>1 Splot>97%	LysoP/SM	0.0002	LPC(14:1) ; LPE(17:1)	C22H44NO7P	[M-H]-
