# Supplementary material for: Proteomics and Lipidomics Investigations to Decipher the Behavior of Willaertia magna C2c Maky According to Different Culture Modes
Source: Microorganisms. 2020 Nov 16;8(11):1791. doi: 10.3390/microorganisms8111791 (PMC7696429; doi:10.3390/microorganisms8111791)
Supplement: Supplementary file 1 [file microorganisms-08-01791-s001.zip › Table S6.xlsx]

## Sheet: LCMS HILIC Areas
Retention time windows	ESI	tR (min)	ADH ESI+	ADH ESI+	ADH ESI+	%	%	%	ADH ESI-	ADH ESI-	ADH ESI-	%	%	%	SUSP ESI+	SUSP ESI+	SUSP ESI+	%	%	%	SUSP ESI-	SUSP ESI-	SUSP ESI-	%	%	%	% ADH ESI+	% SUSP ESI+	% ADH ESI-	% SUSP ESI-
Ceramides + Glycerolipids GL	+/-	0.5-1.0	25977507	19472353	33376438	19.2372	16.8466	20.5878	20551119	20924165	23527774	16.721	18.4796	16.6374	32551528	30625687	33334081	21.7206	22.3912	24.7835	21312151	22459488		16.1053	19.539		18.8906	22.9651	17.2793	17.8222
Free Fatty Acids	-	1.0-2.0							36772409	42532018	42464402	29.9191	37.5629	30.0282							43627324	37764878		32.9686	32.8542		-	-	32.5034	32.9114
PG/PI/PS	+/-	2.4	24870373	23648799	36587007	18.4174	20.4599	22.5682	7272064	2175800	4045070	5.91676	1.9216	2.86042	32825831	29450656	27973213	21.9036	21.5321	20.7977	2932299	2932299		2.2159	2.55101		20.4818	21.4111	3.56626	2.38345
PE/PA	+/-	4.9	38672505	33059315	38655097	28.6383	28.6015	23.8439	41472427	31644450	51454898	33.7432	27.9474	36.3857	37242565	32842842	33745887	24.8508	24.0122	25.0896	45039914	35341801		34.036	30.7462		27.0279	24.6509	32.6921	32.3911
PC	+/-	5.9	34114201	30211649	33496871	25.2627	26.1378	20.6621	10370329	11177316	11279174	8.4376	9.87145	7.97594	45048587	41872056	39288654	30.0595	30.6137	29.2106	16070292	13757454		12.1441	11.9685		24.0209	29.9612	8.76166	12.0563
Sphingomyelins SM	+/-	7.0-7.5	2289415	2110939	10959552	1.69539	1.82629	6.76026	1471181	1202787	4965517	1.197	1.06226	3.51131				0	0	0	583811	798115		0.441178	0.694335		3.42731	0	1.92352	0.567756
Lysophospholipids	+/-	7.0-9.0	9113662	7082933	9042385	6.74898	6.12785	5.57768	4996617	3572143	3678193	4.06539	3.1548	2.60099	2196356	1984516	159525	1.46556	1.45093	0.118605	2764241	1892679		2.0889	1.64657		6.1515	1.0117	3.27373	1.86773
			135037663	115585988	162117350				122906146	113228679	141415028				149864867	136775757	134501360				132330032	114946714	0
Processing = smooth Mean 20/3 + integrate 200s/10000 threshold/100000 mini/50-10% liftoff-touchdown
					average
LC/MS peak area %	ADH ESI+	SUSP ESI+	ADH ESI-	SUSP ESI-	ADH	SUSP
Apolar lipids	19	22.9651	17	18	18	20.4825
Free Fatty Acids	-	-	32	33	16	16.5
Phospholipids	72	76	46	46	59	61
Sphingomyelins	3	0	2	1	2.5	0.5
Lysophospholipids	6	1.0117	3	2	4.5	1.50585
	100	99.9768	100	100	100	99.9884
