# Supplementary material for: Proteomics and Lipidomics Investigations to Decipher the Behavior of Willaertia magna C2c Maky According to Different Culture Modes
Source: Microorganisms. 2020 Nov 16;8(11):1791. doi: 10.3390/microorganisms8111791 (PMC7696429; doi:10.3390/microorganisms8111791)
Supplement: Supplementary file 1 [file microorganisms-08-01791-s001.zip › Table S5.xlsx]

## Sheet: over expressed in adhesion
Protein over expressed in adhesion and down regulated in suspension
			Accession	Anova (p)*	Fold	Peptides	Score	Anova (p)*	Fold	Average Normalised Abundances
										adhesion	suspension
			protein 5985	2.67e-006	2.40	70 (66)	523.93	2.67e-006	2.40	2.72e+005	1.13e+005
			protein 8014	5.79e-008	2.25	56 (50)	365.73	5.79e-008	2.25	3.44e+005	1.53e+005
			protein 15452	3.15e-004	2.02	57 (55)	355.16	3.15e-004	2.02	5.49e+005	2.72e+005
			protein 4073	7.58e-009	2.05	48 (41)	321.84	7.58e-009	2.05	9.18e+005	4.47e+005
			protein 8503	3.55e-010	2.11	42 (40)	264.05	3.55e-010	2.11	3.84e+005	1.82e+005
			protein 4072	1.84e-008	4.02	41 (37)	233.53	1.84e-008	4.02	5.04e+005	1.25e+005
			protein 2384	6.51e-009	2.02	42 (40)	230.74	6.51e-009	2.02	4.60e+005	2.28e+005
			protein 3614	1.27e-010	2.39	31 (29)	182.43	1.27e-010	2.39	4.32e+005	1.81e+005
			protein 3571	5.22e-005	2.38	33 (3)	178.99	5.22e-005	2.38	5.37e+005	2.26e+005
			protein 7923	2.67e-004	2.82	22 (18)	160.18	2.67e-004	2.82	1.18e+005	4.19e+004
			protein 15939	4.35e-013	6.48	13 (12)	104.73	4.35e-013	6.48	4.02e+004	6201.95
			protein 2947	1.27e-011	2.65	15 (15)	94.37	1.27e-011	2.65	9.37e+004	3.53e+004
			protein 8084	5.68e-014	7.20	17 (14)	89.65	5.68e-014	7.20	1.92e+005	2.67e+004
			protein 3274	7.59e-012	3.16	14 (12)	87.27	7.59e-012	3.16	1.46e+005	4.62e+004
			protein 16124	1.07e-009	2.19	10 (9)	83.15	1.07e-009	2.19	2.00e+004	9153.27
			protein 7780	4.69e-004	2.41	15 (14)	81.88	4.69e-004	2.41	1.08e+005	4.50e+004
			protein 2287	5.55e-016	44.36	12 (9)	81.11	5.55e-016	44.36	1.60e+005	3608.93
			protein 4486	6.56e-011	2.13	9 (7)	71.69	6.56e-011	2.13	6.25e+004	2.93e+004
			protein 8489	3.94e-006	2.19	7 (5)	52.25	3.94e-006	2.19	1.71e+005	7.79e+004
			protein 885	2.48e-007	2.39	7 (3)	47.42	2.48e-007	2.39	7.18e+004	3.00e+004
			protein 15039	1.81e-009	5.96	6 (1)	47.04	1.81e-009	5.96	1.30e+005	2.19e+004
			protein 8031	3.75e-008	4.11	5 (2)	45.55	3.75e-008	4.11	7.16e+004	1.74e+004
			protein 2738	5.05e-005	2.12	5 (2)	36.62	5.05e-005	2.12	2134.44	1004.80
			protein 18191	2.88e-009	2.01	3 (3)	34.69	2.88e-009	2.01	1.26e+005	6.25e+004
			protein 8114	1.69e-003	2.47	4 (1)	29.48	1.69e-003	2.47	613.44	248.45
			protein 15365	1.43e-012	4.80	5 (5)	27.52	1.43e-012	4.80	7.26e+004	1.51e+004
			protein 13554	2.66e-010	2.39	4 (4)	27.16	2.66e-010	2.39	8.90e+004	3.72e+004
			protein 7955	3.57e-006	2.10	4 (4)	26.50	3.57e-006	2.10	7.53e+004	3.60e+004
			protein 17615	6.17e-006	3.95	2 (2)	18.40	6.17e-006	3.95	1.63e+004	4122.17
			protein 6333	3.93e-003	2.21	3 (2)	16.84	3.93e-003	2.21	3701.50	1678.39
			protein 7439	4.31e-008	2.99	2 (1)	15.13	4.31e-008	2.99	2.96e+004	9917.21
			protein 17463	1.45e-014	410.39	1 (1)	14.93	1.45e-014	410.39	9.66e+004	235.34
			protein 3628	1.13e-005	2.20	2 (2)	13.51	1.13e-005	2.20	6.10e+004	2.78e+004
			protein 8919	4.00e-008	54.12	2 (1)	12.52	4.00e-008	54.12	1.82e+004	335.87
			protein 13743	3.72e-006	4.70	2 (1)	10.54	3.72e-006	4.70	2208.87	470.42
			protein 2899	1.20e-009	3.24	3 (1)	7.95	1.20e-009	3.24	1148.95	354.85
			protein 12867	1.20e-005	2.78	1 (1)	7.58	1.20e-005	2.78	2.45e+004	8810.78
			protein 11280	1.15e-003	2.14	1 (1)	6.83	1.15e-003	2.14	7.66e+004	3.58e+004
			protein 17074	2.62e-006	4.88	1 (1)	6.63	2.62e-006	4.88	1.26e+004	2590.18
			protein 4754	1.81e-009	5.96	7 (1)	52.89	1.81e-009	5.96	2.48e+004	4166.06

## Sheet: overexpressed in suspension
		Protein over expressed in suspension and down regulated in adhesion
			Accession	Peptides	Score	Anova (p)*	Fold	Average Normalised Abundances
								adhesion	suspension
			gene 5557	1 (1)	6.79	1.63e-010	Infinity	0.00	483.03
			gene 11879	1 (1)	5.06	7.72e-005	2.30	2180.99	5013.97
			gene 2849	1 (1)	13.71	3.97e-008	2.49	2.22e+004	5.53e+004
			gene 15002	3 (2)	18.26	2.04e-010	2.21	1.19e+004	2.63e+004
			gene 13231	4 (4)	23.36	5.57e-007	2.15	1.33e+004	2.87e+004
			gene 13228	2 (2)	22.24	3.71e-003	2.12	1.51e+004	3.19e+004
			gene 6869	2 (2)	20.03	5.31e-007	2.07	1.22e+004	2.52e+004
			gene 10142	3 (2)	19.67	4.22e-014	3.43	9312.87	3.19e+004
			gene 2157	3 (3)	19.60	5.28e-004	4.12	8289.42	3.41e+004
			gene 3984	2 (1)	18.91	4.59e-012	15.52	596.80	9262.57
			gene 11490	6 (6)	30.88	2.19e-004	2.59	2.50e+004	6.48e+004
			gene 18401	6 (4)	47.32	8.68e-007	3.41	1.72e+004	5.88e+004
			gene 8080	6 (6)	47.25	3.66e-006	2.46	9389.42	2.31e+004
			gene 18200	9 (9)	67.87	5.01e-006	2.84	1.71e+004	4.86e+004
			gene 3173	10 (8)	67.60	6.20e-006	2.18	8.75e+004	1.90e+005
			gene 16136	7 (1)	60.27	8.95e-014	5.98	954.42	5709.20
			gene 14923	12 (12)	78.56	5.72e-007	2.15	7.23e+004	1.55e+005
			gene 2294	36 (29)	240.93	3.31e-013	11.34	1.07e+004	1.22e+005
			gene 16271	34 (29)	233.77	6.39e-012	2.18	5.17e+004	1.13e+005
			gene 2831	18 (18)	129.24	8.88e-016	2.68	1.50e+005	4.02e+005
			gene 2046	15 (12)	99.79	7.87e-005	2.02	2.05e+004	4.16e+004

## Sheet: annotation
			Annotation of protein over expressed in suspension and down regulated in adhesion
			DPE in suspension	Function in nr database	Function in COG database	Function in KEGG database
			protein 2294	predicted protein [Naegleria gruberi]		metE; 5-methyltetrahydropteroyltriglutamate--homocysteine methyltransferase [EC:2.1.1.14]
			protein 16271	hypothetical protein NAEGRDRAFT_83309 [Naegleria gruberi]	response to heat	HSPA5; heat shock 70kDa protein 5
			protein 2831	HSP-20 domain-containing protein [Naegleria gruberi]	response to heat	HSP20; HSP20 family protein
			protein 2046	catalase [Naegleria gruberi]	catalase activity	katE; catalase [EC:1.11.1.6]
			protein 14923	predicted protein [Naegleria gruberi]
			protein 18200	predicted protein [Naegleria gruberi]	maleylacetoacetate isomerase activity	maiA; maleylacetoacetate isomerase [EC:5.2.1.2]
			protein 3173	mitochondrial chaperonin hsp10, precursor [Cyanidioschyzon merolae strain 10D]	chaperone cofactor-dependent protein refolding	groES; chaperonin GroES
			protein 16136	membrane protein [Naegleria fowleri]
			protein 18401	nuclear transport factor 2 [Naegleria gruberi]	Ran GTPase binding
			protein 8080	predicted protein [Naegleria gruberi]	decanoate-CoA ligase activity	ACSL; long-chain acyl-CoA synthetase [EC:6.2.1.3]
			protein 11490	predicted protein [Naegleria gruberi]
			protein 13231	sugar phosphate isomerase/epimerase [Oscillatoriales cyanobacterium JSC-12]	PFAM Xylose isomerase-like TIM barrel
			protein 13228	predicted protein [Naegleria gruberi]		AKR1A1; alcohol dehydrogenase (NADP+) [EC:1.1.1.2]
			protein 6869	predicted protein [Naegleria gruberi]		DCUN1D1_2; DCN1-like protein 1/2
			protein 10142	HSP-20 domain-containing protein [Naegleria gruberi]
			protein 2157	ribosomal protein L7/L12, putative [Plasmodium berghei]		RP-L7; large subunit ribosomal protein L7/L12
			protein 3984	hypothetical protein NAEGRDRAFT_78874 [Naegleria gruberi]
			protein 15002	membrane protein [Naegleria fowleri]
			protein 2849	predicted protein [Naegleria gruberi]		uncharacterized protein
			protein 5557	Orfan
			protein 11879	hypothetical protein NAEGRDRAFT_78435 [Naegleria gruberi]
			Annotation of protein over expressed in adhesion and down regulated in suspension
			DPE in suspension	Function in nr database	Function in COG database	Function in KEGG database
			protein 8084	malate dehydrogenase [Naegleria gruberi]	malate metabolic process	MDH1; malate dehydrogenase [EC:1.1.1.37]
			protein 15939	Ras GTP-binding protein RhoL [Daphnia magna]	GTP binding	RAC1; Ras-related C3 botulinum toxin substrate 1
			protein 8919	PREDICTED: uncharacterized protein LOC109473678 [Branchiostoma belcheri]
			protein 4754	RecName: Full=Hemerythrin-like protein; AltName: Full=ARG-1		hemerythrin
			protein 15039	RecName: Full=Hemerythrin-like protein; AltName: Full=ARG-1		hemerythrin
			protein 2287	cathepsin B-like protein [Naegleria fowleri]	transferase activity, transferring glycosyl groups	CTSB; cathepsin B [EC:3.4.22.1]
			protein 17463	predicted protein [Naegleria gruberi]
			protein 17074	Orfan
			protein 15365	predicted protein [Naegleria gruberi]
			protein 13743	ubiquinone biosynthesis protein [Naegleria gruberi]	ubiquinone biosynthetic process	COQ7; 3-demethoxyubiquinol 3-hydroxylase [EC:1.14.99.6]
			protein 8031	predicted protein [Naegleria gruberi]	transferase activity, transferring glycosyl groups	CTSB; cathepsin B [EC:3.4.22.1]
			protein 4072	glyceraldehyde-3-phosphate dehydrogenase [Naegleria gruberi]	glyceraldehyde-3-phosphate dehydrogenase (NAD(P)+) (phosphorylating) activity	GAPDH; glyceraldehyde 3-phosphate dehydrogenase [EC:1.2.1.12]
			protein 17615	predicted protein [Naegleria gruberi]	proton-transporting ATPase activity, rotational mechanism	ATPeV1F; V-type H+-transporting ATPase subunit F
			protein 2899	beta-tubulin [Naegleria gruberi]	structural constituent of cytoskeleton	TUBB; tubulin beta
			protein 3274	adenylate kinase domain-containing protein [Naegleria gruberi]	adenylate kinase activity	adk; adenylate kinase [EC:2.7.4.3]
			protein 7439	predicted protein [Naegleria gruberi]	triosephosphate isomerase	TPI; triosephosphate isomerase (TIM) [EC:5.3.1.1]
			protein 7923	predicted protein [Naegleria gruberi]	protein domain specific binding	YWHAE; 14-3-3 protein epsilon
			protein 12867	predicted protein [Naegleria gruberi]	arsonoacetate metabolic process	AS3MT; arsenite methyltransferase [EC:2.1.1.137]
			protein 2947	coenzyme A transferase family protein [Naegleria gruberi]	3-oxoacid CoA-transferase activity	OXCT; 3-oxoacid CoA-transferase [EC:2.8.3.5]
			protein 8114	cathepsin B-like protein [Naegleria fowleri]	transferase activity, transferring glycosyl groups	CTSB; cathepsin B [EC:3.4.22.1]
			protein 7780	pyruvate dehydrogenase [Naegleria gruberi]	pyruvate dehydrogenase (acetyl-transferring) activity	PDHB; pyruvate dehydrogenase E1 component beta subunit [EC:1.2.4.1]
			protein 5985	alpha-actinin [Naegleria gruberi]		ACTN1_4; actinin alpha 1/4
			protein 3614	malate dehydrogenase [Naegleria gruberi]	malate metabolic process	MDH1; malate dehydrogenase [EC:1.1.1.37]
			protein 885	RRM domain-containing protein [Naegleria gruberi]	pre-mRNA cleavage required for polyadenylation
			protein 13554	glutamate dehydrogenase [Naegleria gruberi]	glutamate dehydrogenase [NAD(P)+] activity	GLUD1_2; glutamate dehydrogenase (NAD(P)+) [EC:1.4.1.3]
			protein 3571	RecName: Full=Profilin	sequestering of actin monomers	PFN; profilin
			protein 8014	hypothetical protein NAEGRDRAFT_77359 [Naegleria gruberi]	phosphoenolpyruvate carboxykinase (diphosphate) activity	PEPCK; phosphoenolpyruvate carboxykinase (diphosphate) [EC:4.1.1.38]
			protein 6333	predicted protein [Naegleria gruberi]
			protein 3628	predicted protein [Naegleria gruberi]	aspartic-type endopeptidase activity	CTSD; cathepsin D [EC:3.4.23.5]
			protein 16124	ADP/ATP translocase 1 domain protein [Ancylostoma duodenale]
			protein 8489	hypothetical protein NAEGRDRAFT_74513 [Naegleria gruberi]	cytoskeleton organization	ACTB_G1; actin beta/gamma 1
			protein 11280	60S ribosomal protein L23 [Naegleria gruberi]	large ribosomal subunit rRNA binding	RP-L23e; large subunit ribosomal protein L23e
			protein 4486	cystathionine gamma-lyase [Naegleria gruberi]	cystathionine gamma-synthase activity	CTH; cystathionine gamma-lyase [EC:4.4.1.1]
			protein 2738	cathepsin B-like protein [Naegleria fowleri]	transferase activity, transferring glycosyl groups	CTSB; cathepsin B [EC:3.4.22.1]
			protein 8503	ATP synthase F1 subunit alpha [Naegleria gruberi]	Produces ATP from ADP in the presence of a proton gradient across the membrane. The alpha chain is a regulatory subunit	ATPF1A; F-type H+/Na+-transporting ATPase subunit alpha [EC:7.1.2.2 7.2.2.1]
			protein 7955	predicted protein [Naegleria gruberi]	assembly of large subunit precursor of preribosome	RP-L24e; large subunit ribosomal protein L24e
			protein 4073	predicted protein [Naegleria gruberi]	fructose-bisphosphate aldolase	ALDO; fructose-bisphosphate aldolase, class I [EC:4.1.2.13]
			protein 15452	predicted protein [Naegleria gruberi]	malate metabolic process	mdh; malate dehydrogenase [EC:1.1.1.37]
			protein 2384	mitochondrial citrate synthetase [Naegleria gruberi]	citrate (Si)-synthase activity	CS; citrate synthase [EC:2.3.3.1]
			protein 18191	thioredoxin [Naegleria gruberi]	cell redox homeostasis	trxA; thioredoxin 1
