# Supplementary material for: Proteomics and Lipidomics Investigations to Decipher the Behavior of Willaertia magna C2c Maky According to Different Culture Modes
Source: Microorganisms. 2020 Nov 16;8(11):1791. doi: 10.3390/microorganisms8111791 (PMC7696429; doi:10.3390/microorganisms8111791)
Supplement: Supplementary file 1 [file microorganisms-08-01791-s001.zip › Table S8.xlsx]

## Sheet: comparaison name
Type	(Tous)
Somme de Mean %	Étiquettes de colonnes
Étiquettes de lignes	ADH	SUSP	(vide)	Total général
11:0		0.0160042		0.0160042
12:0	0.239148	0.553767		0.792915				adh	susp
13:0	0.159519	1.84908		2.0086			14:0	6.3194	5.32076
14:0	6.3194	5.32076		11.6402			16:0	11.1904	1.58669
14:1n5	0.0564507	0.0512288		0.10768			16:1n7	21.6093	20.1821
15:0	0.69916	4.58413		5.28329			17:0	1.16196	3.50344
15:0 anteiso	0.0197628	0.010314		0.0300768			17:1n5		13.739
15:1 branched		0.0223136		0.0223136			17:1n7		16.6753
15:1n7	0.352576	4.95166		5.30424			17:1n8	1.94287
16:0	11.1904	1.58669		12.7771			18:0	4.61441	0.750917
16:1 branched		0.0168039		0.0168039			18:1n5		18.9064
16:1n5	1.1332	0.519919		1.65312			18:1n7	31.491
16:1n7	21.6093	20.1821		41.7914			18:1n9	6.78774
16:2	0.0359415			0.0359415			18:2n6	6.27821
16:3	0.0390436			0.0390436			19:1	0.709767	5.13028
17:0	1.16196	3.50344		4.6654
17:1 branched		0.0236947		0.0236947
17:1n5		13.739		13.739
17:1n6	1.04917			1.04917
17:1n6 branched	0.0529827			0.0529827
17:1n7		16.6753		16.6753
17:1n8	1.94287			1.94287
17:1n8 branched	0.0709911			0.0709911
18:0	4.61441	0.750917		5.36533
18:1n5		18.9064		18.9064
18:1n7	31.491			31.491
18:1n9	6.78774			6.78774
18:2n6	6.27821			6.27821
18:3		0.287851		0.287851
18:3 branched		0.176611		0.176611
18:3n6	0.170464			0.170464
19:0	0.0709935	0.108269		0.179262
19:1	0.709767	5.13028		5.84005
20:0	0.287931	0.0151954		0.303126
20:1		0.0693713		0.0693713
20:1n7	0.389316			0.389316
20:1n9	0.126609			0.126609
20:2n6	0.255742			0.255742
20:3n6	0.821199			0.821199
20:4n6	0.868549			0.868549
20:5n3	0.370545			0.370545
21:0	0.0483508	0.0300507		0.0784015
22:0	0.102505	0.0125699		0.115075
22:1n7	0.308967	0.123435		0.432401
22:6n3	0.165751			0.165751
24:1		0.030739		0.030739
26:1		0.171135		0.171135
26:2		0.58096		0.58096
(vide)
Total général	100	100		200

## Sheet: comparaison type
Somme de Mean %	Étiquettes de colonnes
Étiquettes de lignes	ADH	SUSP	(vide)	Total général
saturated branched	0.0197628	0.0494315		0.0691943
saturated linear	24.8938	18.3309		43.2247
unsaturated	74.9625	81.4194		156.382
unsaturated branched	0.123974	0.200306		0.324279
(vide)
Total général	100	100		200

## Sheet: Data
Sample	Fatty acids	Name	Type	Mean %
SUSP	11:0	Undecanoic acid	saturated linear	0.0160042
SUSP	12:0	Dodecanoic acid	saturated linear	0.553767
ADH	12:0	Dodecanoic acid	saturated linear	0.239148
SUSP	13:0	Tridecanoic acid	saturated linear	1.84908
ADH	13:0	Tridecanoic acid	saturated linear	0.159519
SUSP	14:0	Tetradecanoic acid	saturated linear	5.32076
ADH	14:0	Tetradecanoic acid	saturated linear	6.3194
SUSP	14:1n5	9-Tetradecenoic acid	unsaturated	0.0512288
ADH	14:1n5	9-Tetradecenoic acid	unsaturated	0.0564507
SUSP	15:0	Pentadecanoic acid	saturated linear	4.58413
ADH	15:0	Pentadecanoic acid	saturated linear	0.69916
SUSP	15:0 anteiso	12-methyl-tetradecanoic acid	saturated branched	0.010314
ADH	15:0 anteiso	12-methyl-tetradecanoic acid	saturated branched	0.0197628
SUSP	15:1 branched		saturated branched	0.0223136
SUSP	15:1n7	8-Pentadecenoic acid	unsaturated	4.95166
ADH	15:1n7	8-Pentadecenoic acid	unsaturated	0.352576
SUSP	16:0	Hexadecanoic acid	saturated linear	1.58669
ADH	16:0	Hexadecanoic acid	saturated linear	11.1904
SUSP	16:1 branched		saturated branched	0.0168039
SUSP	16:1n5		unsaturated	0.519919
ADH	16:1n5	11-Hexadecenoic acid	unsaturated	1.1332
SUSP	16:1n7	9-Hexadecenoic acid	unsaturated	20.1821
ADH	16:1n7	9-Hexadecenoic acid	unsaturated	21.6093
ADH	16:2		unsaturated	0.0359415
ADH	16:3		unsaturated	0.0390436
SUSP	17:0	Heptadecanoic acid	saturated linear	3.50344
ADH	17:0	Heptadecanoic acid	saturated linear	1.16196
SUSP	17:1 branched		unsaturated branched	0.0236947
SUSP	17:1n5		unsaturated	13.739
ADH	17:1n6	11-Heptadecenoic acid	unsaturated	1.04917
ADH	17:1n6 branched		unsaturated branched	0.0529827
SUSP	17:1n7	10-Heptadecenoic acid	unsaturated	16.6753
ADH	17:1n8	9-Heptadecenoic acid	unsaturated	1.94287
ADH	17:1n8 branched		unsaturated branched	0.0709911
SUSP	18:0	Octadecanoic acid	saturated linear	0.750917
ADH	18:0	Octadecanoic acid	saturated linear	4.61441
SUSP	18:1n5	13-Octadecenoic acid	unsaturated	18.9064
ADH	18:1n7	11-Octadecenoic acid	unsaturated	31.491
ADH	18:1n9	9-Octadecenoic acid	unsaturated	6.78774
ADH	18:2n6	9,12-Octadecadienoic acid	unsaturated	6.27821
SUSP	18:3		unsaturated	0.287851
SUSP	18:3 branched		unsaturated branched	0.176611
ADH	18:3n6	6,9,12-Octadecatrienoic acid	unsaturated	0.170464
SUSP	19:0	Nonadecanoic acid	saturated linear	0.108269
ADH	19:0		saturated linear	0.0709935
SUSP	19:1	Nonadecenoic acid	unsaturated	4.78011
SUSP	19:1	Nonadecenoic acid	unsaturated	0.350172
ADH	19:1		unsaturated	0.709767
SUSP	20:0	Eicosanoic acid	saturated linear	0.0151954
ADH	20:0	Eicosanoic acid	saturated linear	0.287931
SUSP	20:1		unsaturated	0.0693713
ADH	20:1n7		unsaturated	0.389316
ADH	20:1n9		unsaturated	0.126609
ADH	20:2n6		unsaturated	0.255742
ADH	20:3n6	8,11,14-Eicosatrienoic acid	unsaturated	0.821199
ADH	20:4n6	5,8,11,14-Eicosatetraenoic acid	unsaturated	0.868549
ADH	20:5n3	5,8,11,14,17-Eicosapentaenoic acid	unsaturated	0.370545
SUSP	21:0		saturated linear	0.0300507
ADH	21:0		saturated linear	0.0483508
SUSP	22:0		saturated linear	0.0125699
ADH	22:0		saturated linear	0.102505
SUSP	22:1n7		unsaturated	0.123435
ADH	22:1n7		unsaturated	0.308967
ADH	22:6n3	4,7,10,13,16,19-Docosahexaenoic acid	unsaturated	0.165751
SUSP	24:1		unsaturated	0.030739
SUSP	26:1		unsaturated	0.171135
SUSP	26:2		unsaturated	0.58096
