# Supplementary material for: Proteomics and Lipidomics Investigations to Decipher the Behavior of Willaertia magna C2c Maky According to Different Culture Modes
Source: Microorganisms. 2020 Nov 16;8(11):1791. doi: 10.3390/microorganisms8111791 (PMC7696429; doi:10.3390/microorganisms8111791)
Supplement: Supplementary file 1 [file microorganisms-08-01791-s001.zip › Table S4.xlsx]

## Sheet: Lenght and width of W. magna
	adhesion				suspension
	amoeba	lenght (um)	width (um)		amoeba	lenght (um)	width (um)
	1	22.9	13.4		1	14.2	6.3
	2	19.8	14.9		2	17.2	4.7
	3	26.3	11		3	12.9	5.7
	4	14.8	10.6		4	17.5	5.7
	5	25.4	20.8		5	23.7	5.2
	6	25.3	12.3		6	21	5.4
	7	20.9	14.1		7	21.1	4.8
	8	19.9	15.4		8	29.2	4.1
	9	20.9	13.4		9	22.3	6.5
	10	15.8	13.8		10	19.8	4.6
	11	18.7	10.8		11	20.1	5.1
	12	17.1	16.7		12	28.4	8.3
	13	18.5	10.8		13	20.1	4.9
	14	21.3	12.6		14	17.6	3.8
	15	21.9	17.8		15	14.7	6.4
	16	19.4	15.8		16	14	4.9
	17	22.6	16.3		17	19.2	7.3
	18	25.4	14.7		18	18	5.8
	average	20.9389	14.1778		average	19.5	5.52778
	standard deviation	3.34104	2.72085		standard deviation	4.50216	1.12344
