# Supplementary material for: Proteomics and Lipidomics Investigations to Decipher the Behavior of Willaertia magna C2c Maky According to Different Culture Modes
Source: Microorganisms. 2020 Nov 16;8(11):1791. doi: 10.3390/microorganisms8111791 (PMC7696429; doi:10.3390/microorganisms8111791)
Supplement: Supplementary file 1 [file microorganisms-08-01791-s001.zip › Table S2.xlsx]

## Sheet: Summary
Series	Preparation replicate	Injection replicate	Number of PLGS identifications	Number of masses	Number of peptides				there are three biological replicate for each culture condition	replicate 1	replicate 2	replicate 3
Adhesion	Ba	1	337	216325	6521				Adhesion	Ba	Bb	CF4B
Adhesion	Bb	1	323	171304	6285				Suspension	B1	B2	B4
Adhesion	CF4B	1	351	161076	6818
Suspension	B1	1	329	201141	6071
Suspension	B2	1	386	169251	6804
Suspension	B4	1	207	193287	3899
Adhesion	Ba	2	301	215661	5597
Adhesion	Bb	2	342	203907	6430
Adhesion	CF4B	2	373	234381	7234
Suspension	B1	2	331	196699	6404
Suspension	B2	2	434	227666	8445
Suspension	B4	2	186	260794	3320
Adhesion	Ba	3	305	193427	6171
Adhesion	Bb	3	341	197102	6229
Adhesion	CF4B	3	305	217211	5447
Suspension	B1	3	298	148383	5965
Suspension	B2	3	360	180297	6696
Suspension	B4	3	152	208746	2644

## Sheet: Proteomic data
Replicat	Condition	protein.key	protein.Entry	protein.Description	protein.dataBaseType	protein.score	protein.falsePositiveRate	protein.avgMass	protein.MatchedProducts	protein.matchedPeptides	protein.digestPeps	protein.seqCover(%)	protein.MatchedPeptideIntenSum	protein.top3MatchedPeptideIntenSum	protein.MatchedProductIntenSum	protein.fmolOnColumn	protein.ngramOnColumn	protein.AutoCurate	protein.Key_ForHomologs
A_Ba_Rep1	A	1389	gene 1381	OS=Willaertia_magna_c2c_maky2	Regular	52897.8	0	13872.8	207	11	11	99.24	26172140	16138680	1396732			Green	3597
A_Ba_Rep1	A	3597	gene 3571	OS=Willaertia_magna_c2c_maky2	Regular	49662	0	13885.8	171	11	11	99.24	23023280	5799816	1122360			Green	1389
A_Ba_Rep1	A	8173	gene 8119	OS=Willaertia_magna_c2c_maky2	Regular	48193	0	7469.24	72	4	7	65.67	5204817	4640275	996846			Green
A_Ba_Rep1	A	5203	gene 5163	OS=Willaertia_magna_c2c_maky2	Regular	40122.1	0	41957.1	327	29	39	84.45	33432440	12013890	2987395			Green	2128 3314 3318 6978 7012 7485 8467 8544 8858 12310 12351 17329 17620 18182
A_Ba_Rep1	A	17314	gene 17207	OS=Willaertia_magna_c2c_maky2	Regular	37976.7	0	16417.1	125	7	9	54.55	4185115	2639413	504385			Green
A_Ba_Rep1	A	3314	gene 3290	OS=Willaertia_magna_c2c_maky2	Regular	26174.1	0	13334.2	170	13	12	92.44	14215130	0	2008345			Green	2128 3318 5203 6978 7485 8544 12310 12351
A_Ba_Rep1	A	4120	gene 4090	OS=Willaertia_magna_c2c_maky2	Regular	25176.6	0	10265.6	51	3	12	57.3	3421311	3409361	163314			Green
A_Ba_Rep1	A	3318	gene 3294	OS=Willaertia_magna_c2c_maky2	Regular	25139.7	0	11511.1	103	12	12	89.32	10292970	0	1054549			Green	2128 3314 5203 6978 7485 8544 12310 12351
A_Ba_Rep1	A	12351	gene 12276	OS=Willaertia_magna_c2c_maky2	Regular	22342.2	0	10382.8	90	11	11	87.1	8931208	0	1025833			Green	2128 3314 3318 5203 6978 7485 12310
A_Ba_Rep1	A	10686	gene 10617	OS=Willaertia_magna_c2c_maky2	Regular	21951.4	0	45966.8	423	42	42	83.25	32239450	13448300	3229725			Green	1646 13137
A_Ba_Rep1	A	15548	gene 15452	OS=Willaertia_magna_c2c_maky2	Regular	21280.7	0	46885.6	276	22	38	59.15	10578070	5103832	942708			Green
A_Ba_Rep1	A	7984	gene 7930	OS=Willaertia_magna_c2c_maky2	Regular	20745.1	0	12910.3	42	2	14	23.42	1086357	1383521	140138			Green
A_Ba_Rep1	A	1646	gene 1636	OS=Willaertia_magna_c2c_maky2	Regular	20632.5	0	42575.9	483	40	35	72.13	33510360	0	3711239			Green	10686 13137
A_Ba_Rep1	A	613	gene 611	OS=Willaertia_magna_c2c_maky2	Regular	18016.3	0	21776.9	127	13	19	72.96	6474441	3858245	441024			Green
A_Ba_Rep1	A	15317	gene 15222	OS=Willaertia_magna_c2c_maky2	Regular	16059.1	0	33372.9	234	20	26	82.69	11129860	7453770	1305189			Green
A_Ba_Rep1	A	17620	gene 17513	OS=Willaertia_magna_c2c_maky2	Regular	15750.4	0	12070.9	67	9	13	56.88	3410384	373240	127320			Green	5203 7012 8467 8858 17329 18182
A_Ba_Rep1	A	4103	gene 4073	OS=Willaertia_magna_c2c_maky2	Regular	15464	0	38723	214	21	32	60.69	10851620	7545002	1266927			Green
A_Ba_Rep1	A	4047	gene 4018	OS=Willaertia_magna_c2c_maky2	Regular	14372.8	0	7572.85	24	4	8	41.79	1067791	1049002	182706			Green
A_Ba_Rep1	A	7710	gene 7656	OS=Willaertia_magna_c2c_maky2	Regular	14280.7	0	22209.7	153	12	24	52.82	5938781	5061694	478916			Green
A_Ba_Rep1	A	8467	gene 8412	OS=Willaertia_magna_c2c_maky2	Regular	13174.5	0	19810.5	112	9	22	47.13	9308685	5795759	689358			Green	5203 7012 8858 17329 17620 18182
A_Ba_Rep1	A	13833	gene 13748	OS=Willaertia_magna_c2c_maky2	Regular	13018.5	0	94483	399	43	79	67.7	14059190	5050212	1880333			Green	3590
A_Ba_Rep1	A	9503	gene 9440	OS=Willaertia_magna_c2c_maky2	Regular	12951.9	0	48573.9	204	19	34	58.96	4464755	2160753	586311			Green
A_Ba_Rep1	A	6068	gene 6023	OS=Willaertia_magna_c2c_maky2	Regular	12813	0	15251.1	49	4	10	32.33	2824816	3536519	213673			Green
A_Ba_Rep1	A	17022	gene 16917	OS=Willaertia_magna_c2c_maky2	Regular	12669	0	50664.6	267	24	38	61.1	15345290	6338232	1163684			Green
A_Ba_Rep1	A	12412	gene 12336	OS=Willaertia_magna_c2c_maky2	Regular	12600.6	0	20029.1	119	9	13	84.83	11060000	8628986	360166			Green	12810
A_Ba_Rep1	A	13887	gene 13801	OS=Willaertia_magna_c2c_maky2	Regular	12427.3	0	9900.41	35	7	8	72.94	1720723	1668224	147512			Green
A_Ba_Rep1	A	7977	gene 7923	OS=Willaertia_magna_c2c_maky2	Regular	12185.3	0	29553.1	117	12	31	46.09	3326626	2257451	310000			Green
A_Ba_Rep1	A	8558	gene 8503	OS=Willaertia_magna_c2c_maky2	Regular	12181.4	0	62073.2	235	26	35	41.53	11209830	5647062	1564977			Green
A_Ba_Rep1	A	16505	gene 16402	OS=Willaertia_magna_c2c_maky2	Regular	12003.2	0	14130.3	41	4	13	59.38	548692	821940	53589			Green
A_Ba_Rep1	A	2401	gene 2384	OS=Willaertia_magna_c2c_maky2	Regular	11902.7	0	52788.5	253	24	47	54.64	8016701	4897899	1047221			Green
A_Ba_Rep1	A	2626	gene 2606	OS=Willaertia_magna_c2c_maky2	Regular	11824.6	0	52463.6	203	24	38	64.27	9392269	4483706	694214			Green	13634
A_Ba_Rep1	A	16310	gene 16210	OS=Willaertia_magna_c2c_maky2	Regular	10971.5	0	26765.4	173	13	19	44.26	5009516	2710921	427804			Green
A_Ba_Rep1	A	7012	gene 6961	OS=Willaertia_magna_c2c_maky2	Regular	10309.2	0	34870.9	49	10	29	41.72	2929103	1597810	43602			Green	5203 8467 17329 17620 18182
A_Ba_Rep1	A	11060	gene 10990	OS=Willaertia_magna_c2c_maky2	Regular	10127.9	0	14890.2	93	12	14	52.31	3738487	2887056	678469			Green
A_Ba_Rep1	A	2971	gene 2949	OS=Willaertia_magna_c2c_maky2	Regular	9963.82	0	66879	297	25	52	54.55	10134010	3805037	1186165			Green
A_Ba_Rep1	A	15460	gene 15365	OS=Willaertia_magna_c2c_maky2	Regular	9709.92	0	24361.8	62	6	14	38.43	1716362	1309527	305163			Green
A_Ba_Rep1	A	12966	gene 12887	OS=Willaertia_magna_c2c_maky2	Regular	9542.24	0	22751.3	92	8	16	40.5	2323271	1571762	281285			Green
A_Ba_Rep1	A	4017	gene 3988	OS=Willaertia_magna_c2c_maky2	Regular	9316.11	0	17517.3	64	6	18	37.58	1243213	1125535	114980			Green
A_Ba_Rep1	A	11893	gene 11821	OS=Willaertia_magna_c2c_maky2	Regular	9192.47	0	71055.8	329	34	72	60.4	18583170	5803638	1983585			Green	16218 16371
A_Ba_Rep1	A	4952	gene 4918	OS=Willaertia_magna_c2c_maky2	Regular	9069.95	0	33656.5	125	15	32	54.67	7074691	4400116	519908			Green
A_Ba_Rep1	A	1263	gene 1257	OS=Willaertia_magna_c2c_maky2	Regular	8894.45	0	21688.3	75	9	18	44.57	3510040	2747649	361079			Green
A_Ba_Rep1	A	15132	gene 15040	OS=Willaertia_magna_c2c_maky2	Regular	8787.16	0	13783.7	54	6	13	34.75	2945973	0	280541			Green	4787 6013 9934 15131
A_Ba_Rep1	A	15131	gene 15039	OS=Willaertia_magna_c2c_maky2	Regular	8787.16	0	13783.7	58	6	13	34.75	2986306	2137971	327887			Green	4787 6013 9934 15132
A_Ba_Rep1	A	4787	gene 4754	OS=Willaertia_magna_c2c_maky2	Regular	8724.93	0	13750.7	60	8	13	51.69	2695293	1511197	256374			Green	6013 9934 15131 15132
A_Ba_Rep1	A	15977	gene 15880	OS=Willaertia_magna_c2c_maky2	Regular	8475.32	0	36860.4	146	14	42	44.41	2544189	1497849	322044			Green	18258
A_Ba_Rep1	A	88	gene 89	OS=Willaertia_magna_c2c_maky2	Regular	8389.08	0	90579.7	256	38	77	48.86	11694160	5166288	983769			Green
A_Ba_Rep1	A	1624	gene 1614	OS=Willaertia_magna_c2c_maky2	Regular	8342.92	0	14977.4	41	4	17	24.81	1497818	1446796	172989			Green
A_Ba_Rep1	A	15014	gene 14923	OS=Willaertia_magna_c2c_maky2	Regular	8042.61	0	18681.6	32	4	9	29.76	617516	915448	38167			Green
A_Ba_Rep1	A	1178	gene 1173	OS=Willaertia_magna_c2c_maky2	Regular	7907.44	0	51417.6	87	14	40	43.14	1642101	1158113	120700			Green
A_Ba_Rep1	A	2969	gene 2947	OS=Willaertia_magna_c2c_maky2	Regular	7849.64	0	56741.1	86	17	40	43.13	1437098	1232136	158357			Green	4750
A_Ba_Rep1	A	3914	gene 3885	OS=Willaertia_magna_c2c_maky2	Regular	7784.14	0	13165.9	44	3	11	25.44	2798877	2421520	342181			Green
A_Ba_Rep1	A	648	gene 646	OS=Willaertia_magna_c2c_maky2	Regular	7429.42	0	51493.9	112	13	33	37.93	4223902	3644407	262806			Green	10592 18009
A_Ba_Rep1	A	11075	gene 11005	OS=Willaertia_magna_c2c_maky2	Regular	7422.46	0	53066	173	27	40	61.75	2504204	1664266	551039			Green
A_Ba_Rep1	A	2304	gene 2287	OS=Willaertia_magna_c2c_maky2	Regular	7347.01	0	35342.8	86	8	20	29.35	1923356	1215883	165896			Green	4820 8085 8168
A_Ba_Rep1	A	4750	gene 4717	OS=Willaertia_magna_c2c_maky2	Regular	7218.23	0	15395.8	36	5	11	46.5	914084	0	122411			Green	2969
A_Ba_Rep1	A	2955	gene 2933	OS=Willaertia_magna_c2c_maky2	Regular	7146.46	0	24416.4	68	9	33	46.67	1099810	988106	119739			Green
A_Ba_Rep1	A	3298	gene 3274	OS=Willaertia_magna_c2c_maky2	Regular	7067.84	0	27259.6	91	14	21	55.79	2395041	1959769	204958			Green
A_Ba_Rep1	A	15436	gene 15341	OS=Willaertia_magna_c2c_maky2	Regular	6997.81	0	16036	52	5	11	47.52	2322223	2238615	120179			Green
A_Ba_Rep1	A	9354	gene 9294	OS=Willaertia_magna_c2c_maky2	Regular	6969.77	0	15821.5	53	8	13	60.69	1150354	980662	125066			Green
A_Ba_Rep1	A	10592	gene 10523	OS=Willaertia_magna_c2c_maky2	Regular	6961.13	0	54346.2	54	6	36	15.12	3518658	5819.02	189867			Green	648 18009
A_Ba_Rep1	A	15253	gene 15160	OS=Willaertia_magna_c2c_maky2	Regular	6935.36	0	15896.2	60	8	14	54.68	4342333	2051093	447409			Green
A_Ba_Rep1	A	18009	gene 17901	OS=Willaertia_magna_c2c_maky2	Regular	6885.88	0	51771.2	51	6	34	13.76	2049344	0	130147			Green	648 10592
A_Ba_Rep1	A	7485	gene 7432	OS=Willaertia_magna_c2c_maky2	Regular	6885.17	0	6000.85	38	6	7	82.46	3598370	0	202908			Green	3314 3318 5203 6978 12310 12351
A_Ba_Rep1	A	4102	gene 4072	OS=Willaertia_magna_c2c_maky2	Regular	6849.23	0	36752	185	22	22	59.76	12784210	6765899	1239797			Green
A_Ba_Rep1	A	563	gene 561	OS=Willaertia_magna_c2c_maky2	Regular	6728.41	0	34302.7	112	13	30	35	2600448	1599788	156473			Green
A_Ba_Rep1	A	3640	gene 3614	OS=Willaertia_magna_c2c_maky2	Regular	6710.26	0	36952.2	126	13	44	53.89	5138871	3805149	1021381			Green
A_Ba_Rep1	A	4806	gene 4773	OS=Willaertia_magna_c2c_maky2	Regular	6697.67	0	17148.3	56	7	10	53.69	1105596	902697	227446			Green
A_Ba_Rep1	A	16036	gene 15939	OS=Willaertia_magna_c2c_maky2	Regular	6658.44	0	35035.9	99	10	27	32.25	1975179	1381874	259135			Green
A_Ba_Rep1	A	8085	gene 8031	OS=Willaertia_magna_c2c_maky2	Regular	6591.81	0	18566.7	47	7	11	40.96	946454	778623	62411			Green	2304 4820 8168
A_Ba_Rep1	A	12864	gene 12785	OS=Willaertia_magna_c2c_maky2	Regular	6471.85	0	23650.6	34	3	18	13.3	1776055	2041892	274215			Green
A_Ba_Rep1	A	7700	gene 7646	OS=Willaertia_magna_c2c_maky2	Regular	6447.29	0	18218.5	33	5	17	42.31	780458	737492	43285			Green
A_Ba_Rep1	A	6030	gene 5985	OS=Willaertia_magna_c2c_maky2	Regular	6340.8	0	99657.2	426	59	88	60.33	15087990	3862260	1482107			Green
A_Ba_Rep1	A	8138	gene 8084	OS=Willaertia_magna_c2c_maky2	Regular	6245.98	0	37207.9	113	14	48	53.61	3244053	2284055	343431			Green
A_Ba_Rep1	A	4585	gene 4553	OS=Willaertia_magna_c2c_maky2	Regular	6230.08	0	16958.7	66	8	17	47.33	1351739	943428	242047			Green
A_Ba_Rep1	A	12181	gene 12109	OS=Willaertia_magna_c2c_maky2	Regular	6036.78	0	12602.5	54	5	20	48.15	4147560	4038262	318897			Green
A_Ba_Rep1	A	11533	gene 11463	OS=Willaertia_magna_c2c_maky2	Regular	5886.77	0	14052.8	46	6	16	36.43	1978305	1922627	297837			Green
A_Ba_Rep1	A	5701	gene 5658	OS=Willaertia_magna_c2c_maky2	Regular	5882.86	0	116901	227	36	99	45.15	4578093	1815643	523578			Green
A_Ba_Rep1	A	9305	gene 9245	OS=Willaertia_magna_c2c_maky2	Regular	5710.98	0	51072.1	140	18	38	43.78	5780028	3076744	425436			Green
A_Ba_Rep1	A	1291	gene 1283	OS=Willaertia_magna_c2c_maky2	Regular	5633.67	0	52102.6	103	19	46	42.83	922836	552927	152641			Green	13784
A_Ba_Rep1	A	5998	gene 5954	OS=Willaertia_magna_c2c_maky2	Regular	5466.05	0	28348.2	50	8	22	31.56	619056	0	126907			Green	5997
A_Ba_Rep1	A	5997	gene 5954	OS=Willaertia_magna_c2c_maky2	Regular	5466.05	0	26297	51	8	20	34.07	622093	610036	128730			Green	5998
A_Ba_Rep1	A	11680	gene 11608	OS=Willaertia_magna_c2c_maky2	Regular	5302.46	0	17087.9	32	5	18	40.27	815294	804966	100375			Green
A_Ba_Rep1	A	5748	gene 5705	OS=Willaertia_magna_c2c_maky2	Regular	5290.77	0	59305.8	143	22	55	54.7	2461078	1238480	178769			Green
A_Ba_Rep1	A	4574	gene 4542	OS=Willaertia_magna_c2c_maky2	Regular	5282.15	0	60120.4	176	21	51	56.99	4059239	1526019	257020			Green
A_Ba_Rep1	A	17530	gene 17423	OS=Willaertia_magna_c2c_maky2	Regular	5240.91	0	13715	28	5	12	39.32	1385795	1345959	134621			Green
A_Ba_Rep1	A	1308	gene 1300	OS=Willaertia_magna_c2c_maky2	Regular	5164.31	0	31645.8	44	5	26	17.04	2264060	3326694	102098			Green
A_Ba_Rep1	A	18182	gene 18073	OS=Willaertia_magna_c2c_maky2	Regular	5019.54	0	9353.86	20	2	9	28.92	2724191	0	23291			Green	5203 7012 8467 17329 17620
A_Ba_Rep1	A	13784	gene 13701	OS=Willaertia_magna_c2c_maky2	Regular	5013.32	0	16954.4	41	3	18	32.41	552927	0	85268			Green	1291
A_Ba_Rep1	A	9838	gene 9774	OS=Willaertia_magna_c2c_maky2	Regular	4992.21	0	23742.6	66	9	22	37.68	2613226	2179804	300036			Green
A_Ba_Rep1	A	12871	gene 12792	OS=Willaertia_magna_c2c_maky2	Regular	4878.59	0	55843.1	121	15	37	35.15	1677289	1335187	178276			Green
A_Ba_Rep1	A	18001	gene 17893	OS=Willaertia_magna_c2c_maky2	Regular	4863.86	0	29623.9	84	13	35	56	3436468	1973885	496584			Green
A_Ba_Rep1	A	5578	gene 5536	OS=Willaertia_magna_c2c_maky2	Regular	4815.4	0	22639.6	63	9	21	49.25	2450564	2241398	272572			Green
A_Ba_Rep1	A	6978	gene 6927	OS=Willaertia_magna_c2c_maky2	Regular	4783.61	0	4763.54	29	4	4	84.44	3439677	0	200710			Green	3314 3318 5203 7485 12310 12351
A_Ba_Rep1	A	15726	gene 15629	OS=Willaertia_magna_c2c_maky2	Regular	4782.62	0	25909.5	80	11	25	38.2	3413725	1924462	217850			Green
A_Ba_Rep1	A	11411	gene 11341	OS=Willaertia_magna_c2c_maky2	Regular	4765.52	0	31645.9	117	15	30	56.94	4867858	3185821	727435			Green
A_Ba_Rep1	A	7834	gene 7780	OS=Willaertia_magna_c2c_maky2	Regular	4606.63	0	41144.1	123	15	28	40.27	2572844	1896494	266125			Green
A_Ba_Rep1	A	7686	gene 7632	OS=Willaertia_magna_c2c_maky2	Regular	4603.19	0	53920.3	97	12	42	34.3	1975610	1360244	216642			Green
A_Ba_Rep1	A	4276	gene 4246	OS=Willaertia_magna_c2c_maky2	Regular	4592.65	0	21947.7	98	15	22	59.78	1700376	996644	129486			Green
A_Ba_Rep1	A	6070	gene 6025	OS=Willaertia_magna_c2c_maky2	Regular	4564.4	0	50871.5	116	19	36	47.28	3608719	2112203	324769			Green
A_Ba_Rep1	A	10812	gene 10743	OS=Willaertia_magna_c2c_maky2	Regular	4533.18	0	20290.2	52	11	17	62.71	735243	574653	116683			Green	11415 15699 16176
A_Ba_Rep1	A	17715	gene 17607	OS=Willaertia_magna_c2c_maky2	Regular	4515.26	0	68176.7	110	24	52	49.59	1915673	1196584	189217			Green
A_Ba_Rep1	A	8068	gene 8014	OS=Willaertia_magna_c2c_maky2	Regular	4410.27	0	137266	300	47	116	44.41	6424043	2197447	723470			Green
A_Ba_Rep1	A	14402	gene 14315	OS=Willaertia_magna_c2c_maky2	Regular	4408.73	0	52054.4	85	12	36	19.04	4178588	3785280	320965			Green
A_Ba_Rep1	A	3259	gene 3236	OS=Willaertia_magna_c2c_maky2	Regular	4378.97	0	36900	86	13	31	32.54	2098394	1600622	137984			Green
A_Ba_Rep1	A	4091	gene 4061	OS=Willaertia_magna_c2c_maky2	Regular	4307.23	0	52560.1	117	20	48	38.14	1196309	885479	205935			Green
A_Ba_Rep1	A	11415	gene 11345	OS=Willaertia_magna_c2c_maky2	Regular	4220.98	0	20304.2	43	9	17	45.76	633446	0	98579			Green	10812 15699 16176
A_Ba_Rep1	A	274	gene 274	OS=Willaertia_magna_c2c_maky2	Regular	4220.75	0	52205	114	13	33	40.34	2511087	1785211	179583			Green
A_Ba_Rep1	A	2182	gene 2168	OS=Willaertia_magna_c2c_maky2	Regular	4196.96	0	43201.4	90	15	34	38.31	2181026	1582572	141332			Green
A_Ba_Rep1	A	13500	gene 13420	OS=Willaertia_magna_c2c_maky2	Regular	4162.02	0	19823.5	56	8	19	57.06	2001927	1426392	166788			Green
A_Ba_Rep1	A	9934	gene 9868	OS=Willaertia_magna_c2c_maky2	Regular	4150.51	0	6034.83	28	3	7	23.08	1461157	0	183752			Green	4787 15131 15132
A_Ba_Rep1	A	2659	gene 2639	OS=Willaertia_magna_c2c_maky2	Regular	4136.18	0	53755	114	13	46	39.44	2725629	1621843	301195			Green
A_Ba_Rep1	A	6541	gene 6492	OS=Willaertia_magna_c2c_maky2	Regular	4134.47	0	53273.5	173	26	45	46.14	2421452	1011953	300842			Green
A_Ba_Rep1	A	5717	gene 5674	OS=Willaertia_magna_c2c_maky2	Regular	4077.62	0	28665.5	96	10	27	48.79	4640681	3775206	353484			Green
A_Ba_Rep1	A	4965	gene 4931	OS=Willaertia_magna_c2c_maky2	Regular	4060.53	0	11349.6	35	6	9	53.64	1183306	1178661	83561			Green
A_Ba_Rep1	A	13630	gene 13550	OS=Willaertia_magna_c2c_maky2	Regular	4044.29	0	34395	115	14	33	45.19	5497193	3294579	716206			Green
A_Ba_Rep1	A	7193	gene 7140	OS=Willaertia_magna_c2c_maky2	Regular	4014.46	0	16423.3	27	3	16	13.7	246358	665385	32040			Green
A_Ba_Rep1	A	2128	gene 2114	OS=Willaertia_magna_c2c_maky2	Regular	3992.63	0	41878.7	113	10	43	29.57	11390090	1132668	1422336			Green	3314 3318 5203 12351
A_Ba_Rep1	A	5820	gene 5777	OS=Willaertia_magna_c2c_maky2	Regular	3900.15	0	16964.9	71	10	15	51.66	3642402	2969187	170060			Green
A_Ba_Rep1	A	1464	gene 1455	OS=Willaertia_magna_c2c_maky2	Regular	3848.87	0	27967.1	88	11	19	27.38	1152882	1029975	219791			Green
A_Ba_Rep1	A	8028	gene 7974	OS=Willaertia_magna_c2c_maky2	Regular	3838.44	0	14187.5	18	4	16	30.33	323394	955521	18267			Green
A_Ba_Rep1	A	6013	gene 5968	OS=Willaertia_magna_c2c_maky2	Regular	3826.9	0	15860.1	19	4	14	26.28	1091090	485047	49416			Green	4787 15131 15132
A_Ba_Rep1	A	18300	gene 18191	OS=Willaertia_magna_c2c_maky2	Regular	3811.07	0	11312	37	5	7	59.22	1422976	1521885	51556			Green
A_Ba_Rep1	A	1746	gene 1735	OS=Willaertia_magna_c2c_maky2	Regular	3803.41	0	50724.6	110	16	42	40.09	1741140	1166738	128673			Green
A_Ba_Rep1	A	538	gene 536	OS=Willaertia_magna_c2c_maky2	Regular	3763.86	0	20604.6	28	5	19	30.11	829337	1238982	33382			Green
A_Ba_Rep1	A	15819	gene 15722	OS=Willaertia_magna_c2c_maky2	Regular	3730.49	0	57678.9	88	16	60	32.99	1861651	1185220	332232			Green	2895
A_Ba_Rep1	A	1856	gene 1844	OS=Willaertia_magna_c2c_maky2	Regular	3696.28	0	17907.7	27	5	20	26.28	248895	305980	31490			Green
A_Ba_Rep1	A	10805	gene 10736	OS=Willaertia_magna_c2c_maky2	Regular	3642.86	0	25912.5	51	9	23	39.39	1454806	1212239	149937			Green
A_Ba_Rep1	A	10133	gene 10065	OS=Willaertia_magna_c2c_maky2	Regular	3602.46	0	40027	69	17	36	29.95	967679	679527	114684			Green
A_Ba_Rep1	A	5321	gene 5279	OS=Willaertia_magna_c2c_maky2	Regular	3552.15	0	20494.7	66	9	14	54.95	1937593	1851202	220120			Green
A_Ba_Rep1	A	2895	gene 2873	OS=Willaertia_magna_c2c_maky2	Regular	3550.75	0	28141.2	65	12	22	49.81	1696220	1200543	81972			Green	15819
A_Ba_Rep1	A	17188	gene 17083	OS=Willaertia_magna_c2c_maky2	Regular	3533.44	0	21282.3	54	9	23	34.05	774345	597031	83549			Green
A_Ba_Rep1	A	17146	gene 17041	OS=Willaertia_magna_c2c_maky2	Regular	3531.87	0	19288.2	58	6	16	38.69	1927871	1621852	164907			Green
A_Ba_Rep1	A	7492	gene 7439	OS=Willaertia_magna_c2c_maky2	Regular	3519.85	0	28021.7	74	12	30	45.24	1374351	909287	79381			Green
A_Ba_Rep1	A	7318	gene 7265	OS=Willaertia_magna_c2c_maky2	Regular	3479.5	0	24306.7	45	5	23	23.72	1588313	1556840	80335			Green
A_Ba_Rep1	A	16458	gene 16358	OS=Willaertia_magna_c2c_maky2	Regular	3456	0	31792.5	96	12	32	51.05	4015948	3601081	291855			Green
A_Ba_Rep1	A	6660	gene 6611	OS=Willaertia_magna_c2c_maky2	Regular	3393.01	0	58629	110	18	41	41.25	2545371	1592240	281566			Green	6078
A_Ba_Rep1	A	6702	gene 6653	OS=Willaertia_magna_c2c_maky2	Regular	3385.46	0	68621.4	94	20	70	27.27	1652905	1113423	250779			Green	9969 10756
A_Ba_Rep1	A	4830	gene 4797	OS=Willaertia_magna_c2c_maky2	Regular	3352.57	0	47770.5	107	14	47	28.4	3032181	2260298	533908			Green
A_Ba_Rep1	A	4054	gene 4025	OS=Willaertia_magna_c2c_maky2	Regular	3329.22	0	93158.9	159	27	69	40.9	2235406	1234024	525164			Green
A_Ba_Rep1	A	8858	gene 8800	OS=Willaertia_magna_c2c_maky2	Regular	3305.2	0	161332	64	29	116	15.36	740493	25692.2	174037			Green	5203 8467 11258 17620
A_Ba_Rep1	A	5822	gene 5779	OS=Willaertia_magna_c2c_maky2	Regular	3252.99	0	10515.1	19	3	8	39.13	455076	441507	35379			Green
A_Ba_Rep1	A	889	gene 885	OS=Willaertia_magna_c2c_maky2	Regular	3247.93	0	11287.6	50	8	16	70.71	1297394	1249096	105665			Green	890
A_Ba_Rep1	A	2031	gene 2018	OS=Willaertia_magna_c2c_maky2	Regular	3241.31	0	25377.7	62	9	32	41.23	1882556	1217938	83488			Green
A_Ba_Rep1	A	16615	gene 16512	OS=Willaertia_magna_c2c_maky2	Regular	3211.83	0	45125.8	85	13	29	31.14	1614011	1039228	122194			Green
A_Ba_Rep1	A	8971	gene 8911	OS=Willaertia_magna_c2c_maky2	Regular	3148.87	0	24720.2	39	6	23	23.15	1422661	1275352	101851			Green
A_Ba_Rep1	A	4844	gene 4810	OS=Willaertia_magna_c2c_maky2	Regular	3129.56	0	22160.5	53	10	30	36.27	1332667	788313	124024			Green
A_Ba_Rep1	A	755	gene 752	OS=Willaertia_magna_c2c_maky2	Regular	3103.71	0	38260.3	34	8	33	22.46	374477	356501	25888			Green
A_Ba_Rep1	A	8741	gene 8685	OS=Willaertia_magna_c2c_maky2	Regular	3103.29	0	20039.2	44	9	25	30.41	930693	822883	44041			Green
A_Ba_Rep1	A	16792	gene 16688	OS=Willaertia_magna_c2c_maky2	Regular	3061.87	0	34821.4	48	7	29	16.46	639782	505988	74906			Green
A_Ba_Rep1	A	2450	gene 2433	OS=Willaertia_magna_c2c_maky2	Regular	3032.6	0	80994	105	15	61	23.71	902582	517393	130417			Green
A_Ba_Rep1	A	17463	gene 17356	OS=Willaertia_magna_c2c_maky2	Regular	2992.93	0	29125.1	70	13	30	35.8	2178546	2020674	427674			Green
A_Ba_Rep1	A	3905	gene 3876	OS=Willaertia_magna_c2c_maky2	Regular	2907.61	0	129788	228	40	110	33.54	3472025	1480196	386545			Green
A_Ba_Rep1	A	17329	gene 17222	OS=Willaertia_magna_c2c_maky2	Regular	2896.75	0	9311.78	15	2	9	24.1	323807	0	5738			Green	5203 7012 8467 17620 18182
A_Ba_Rep1	A	2978	gene 2956	OS=Willaertia_magna_c2c_maky2	Regular	2856.75	0	47631.3	87	15	35	45.24	1094921	786882	209499			Green	15917
A_Ba_Rep1	A	5766	gene 5723	OS=Willaertia_magna_c2c_maky2	Regular	2838.49	0	52293.6	113	20	49	41.67	3687577	1631305	243373			Green
A_Ba_Rep1	A	8544	gene 8489	OS=Willaertia_magna_c2c_maky2	Regular	2821.45	0	11417.9	20	3	11	41.18	2790018	4111290	106781			Green	3314 3318 5203
A_Ba_Rep1	A	1886	gene 1874	OS=Willaertia_magna_c2c_maky2	Regular	2775.64	0	23561.3	20	2	12	31.03	179337	266750	28678			Green
A_Ba_Rep1	A	10548	gene 10479	OS=Willaertia_magna_c2c_maky2	Regular	2772.47	0	42602.4	48	14	35	46.19	1593878	1398373	84377			Green
A_Ba_Rep1	A	2112	gene 2098	OS=Willaertia_magna_c2c_maky2	Regular	2751.03	0	52600.4	38	12	45	21.23	1617766	244654	60106			Green	18058
A_Ba_Rep1	A	16035	gene 15938	OS=Willaertia_magna_c2c_maky2	Regular	2742.35	0	48350.7	60	13	39	23.28	858336	554149	106563			Green
A_Ba_Rep1	A	3205	gene 3182	OS=Willaertia_magna_c2c_maky2	Regular	2740.86	0	54792.4	65	17	59	44.44	1518657	1217852	110783			Green
A_Ba_Rep1	A	6425	gene 6377	OS=Willaertia_magna_c2c_maky2	Regular	2740.48	0	18213.2	28	2	11	26.58	505726	758589	118609			Green
A_Ba_Rep1	A	13634	gene 13554	OS=Willaertia_magna_c2c_maky2	Regular	2719.31	0	58319.1	99	18	51	32.19	2682690	1022395	239390			Green	2626
A_Ba_Rep1	A	15342	gene 15247	OS=Willaertia_magna_c2c_maky2	Regular	2651.31	0	48113.6	51	7	40	19.21	764633	737172	41751			Green
A_Ba_Rep1	A	18058	gene 17950	OS=Willaertia_magna_c2c_maky2	Regular	2633.2	0	14821.9	17	3	13	22.22	269075	0	45540			Green	2112
A_Ba_Rep1	A	16209	gene 16110	OS=Willaertia_magna_c2c_maky2	Regular	2625.76	0	41099	137	16	34	50.82	4777720	3129288	374673			Green
A_Ba_Rep1	A	5362	gene 5320	OS=Willaertia_magna_c2c_maky2	Regular	2603.5	0	35281.1	84	12	24	35.31	2234405	1638987	212862			Green
A_Ba_Rep1	A	2076	gene 2062	OS=Willaertia_magna_c2c_maky2	Regular	2602.07	0	61540.2	86	16	46	32.62	1629254	1041410	168807			Green	18546
A_Ba_Rep1	A	9808	gene 9744	OS=Willaertia_magna_c2c_maky2	Regular	2588.47	0	24671.8	27	3	13	14.68	335492	501267	37289			Green
A_Ba_Rep1	A	4119	gene 4089	OS=Willaertia_magna_c2c_maky2	Regular	2584.97	0	27719.7	90	9	26	40.83	2582002	1893043	109232			Green
A_Ba_Rep1	A	4517	gene 4486	OS=Willaertia_magna_c2c_maky2	Regular	2565.53	0	44815.9	74	10	29	31.92	1079546	824588	140949			Green
A_Ba_Rep1	A	8266	gene 8212	OS=Willaertia_magna_c2c_maky2	Regular	2551.38	0	17544.9	27	6	16	30.57	799960	579716	83279			Green
A_Ba_Rep1	A	8757	gene 8700	OS=Willaertia_magna_c2c_maky2	Regular	2534.06	0	16755.4	34	4	10	26.85	1327876	1148117	202406			Green
A_Ba_Rep1	A	8773	gene 8716	OS=Willaertia_magna_c2c_maky2	Regular	2522.66	0	53219.6	67	9	29	14.29	980091	942645	184478			Green
A_Ba_Rep1	A	6078	gene 6032	OS=Willaertia_magna_c2c_maky2	Regular	2510.6	0	59282.8	91	16	44	41.18	1087508	725714	151318			Green	6660
A_Ba_Rep1	A	10085	gene 10019	OS=Willaertia_magna_c2c_maky2	Regular	2508.29	0	29926.5	57	13	25	26.77	729245	632793	85031			Green
A_Ba_Rep1	A	12310	gene 12238	OS=Willaertia_magna_c2c_maky2	Regular	2474.42	0	6715.58	11	1	8	16.13	95735	0	18905			Green	3314 3318 5203 6978 7485 12351
A_Ba_Rep1	A	5263	gene 5221	OS=Willaertia_magna_c2c_maky2	Regular	2460.53	0	108738	133	24	86	25.75	2018878	1022977	260182			Green
A_Ba_Rep1	A	188	gene 188	OS=Willaertia_magna_c2c_maky2	Regular	2445.84	0	42233.3	40	9	37	21.9	921124	887198	149548			Green
A_Ba_Rep1	A	4008	gene 3979	OS=Willaertia_magna_c2c_maky2	Regular	2434.51	0	28632.7	36	7	21	32.03	491829	440655	143835			Green
A_Ba_Rep1	A	4580	gene 4548	OS=Willaertia_magna_c2c_maky2	Regular	2432.04	0	7797.88	10	1	5	22.73	27126	81378	7072			Green
A_Ba_Rep1	A	15209	gene 15116	OS=Willaertia_magna_c2c_maky2	Regular	2418.17	0	16854.3	38	5	10	21.13	2189973	3234503	666180			Green
A_Ba_Rep1	A	1156	gene 1151	OS=Willaertia_magna_c2c_maky2	Regular	2390.34	0	76296.6	139	27	72	37.5	1427494	914874	283651			Green
A_Ba_Rep1	A	12929	gene 12850	OS=Willaertia_magna_c2c_maky2	Regular	2377.64	0	58846	47	7	53	9.83	419506	620514	252153			Green
A_Ba_Rep1	A	1206	gene 1201	OS=Willaertia_magna_c2c_maky2	Regular	2354.63	0	62061	111	24	62	37.24	2144756	1338014	320974			Green
A_Ba_Rep1	A	11818	gene 11746	OS=Willaertia_magna_c2c_maky2	Regular	2329	0	121460	92	19	83	12.58	1635272	1226963	126023			Green
A_Ba_Rep1	A	12339	gene 12264	OS=Willaertia_magna_c2c_maky2	Regular	2188.59	0	81405.7	107	24	76	24.25	2190434	1113437	267145			Green	2143 3368
A_Ba_Rep1	A	3692	gene 3666	OS=Willaertia_magna_c2c_maky2	Regular	2186.7	0	21254.1	25	3	14	20.21	158564	158028	21615			Green
A_Ba_Rep1	A	13458	gene 13378	OS=Willaertia_magna_c2c_maky2	Regular	2181.95	0	52740.5	28	8	43	9.61	120659	117486	16072			Green	1714
A_Ba_Rep1	A	4567	gene 4535	OS=Willaertia_magna_c2c_maky2	Regular	2153.52	0	11308.6	22	4	9	27.1	931740	1392095	43691			Green
A_Ba_Rep1	A	9312	gene 9252	OS=Willaertia_magna_c2c_maky2	Regular	2143.89	0	18429.4	10	1	14	8.92	145660	376755	42613			Green
A_Ba_Rep1	A	2208	gene 2194	OS=Willaertia_magna_c2c_maky2	Regular	2141.77	0	24735.2	23	5	19	21.52	250503	248568	24924			Green
A_Ba_Rep1	A	18258	gene 18149	OS=Willaertia_magna_c2c_maky2	Regular	2137.6	0	36649.3	28	3	48	9.09	659642	0	52575			Green	15977
A_Ba_Rep1	A	2784	gene 2762	OS=Willaertia_magna_c2c_maky2	Regular	2124.67	0	16257	48	6	11	23.91	431321	221363	27258			Green
A_Ba_Rep1	A	4112	gene 4082	OS=Willaertia_magna_c2c_maky2	Regular	2111.88	0	27551.3	31	5	18	36.82	663735	601359	76496			Green
A_Ba_Rep1	A	6002	gene 5957	OS=Willaertia_magna_c2c_maky2	Regular	2109.99	0	22629.9	32	8	20	50.51	1440327	1429844	48455			Green
A_Ba_Rep1	A	1714	gene 1704	OS=Willaertia_magna_c2c_maky2	Regular	2105.93	0	14918.3	15	2	12	16.28	71712	0	10270			Green	13458
A_Ba_Rep1	A	5088	gene 5051	OS=Willaertia_magna_c2c_maky2	Regular	2050.15	0	19353.1	23	4	21	31.93	1036393	1034497	110861			Green
A_Ba_Rep1	A	6453	gene 6404	OS=Willaertia_magna_c2c_maky2	Regular	2039.62	0	33902.5	34	6	24	18.33	301517	283298	32097			Green
A_Ba_Rep1	A	2872	gene 2850	OS=Willaertia_magna_c2c_maky2	Regular	1965.33	0	14536.4	43	6	12	31.5	976361	878807	63479			Green
A_Ba_Rep1	A	2853	gene 2831	OS=Willaertia_magna_c2c_maky2	Regular	1954.65	0	34075.2	29	6	32	18.97	850884	846897	82065			Green
A_Ba_Rep1	A	4021	gene 3992	OS=Willaertia_magna_c2c_maky2	Regular	1908.72	0	30816.7	38	9	21	30.58	518661	350700	61474			Green
A_Ba_Rep1	A	15932	gene 15835	OS=Willaertia_magna_c2c_maky2	Regular	1892.8	0	194879	253	50	140	23.54	3203530	930110	309476			Green
A_Ba_Rep1	A	3183	gene 3160	OS=Willaertia_magna_c2c_maky2	Regular	1891.6	0	31175.5	58	10	24	31.99	1882802	1494797	118611			Green
A_Ba_Rep1	A	3593	gene 3567	OS=Willaertia_magna_c2c_maky2	Regular	1877.15	0	18966.8	33	5	15	28.48	870534	853553	83382			Green
A_Ba_Rep1	A	1600	gene 1590	OS=Willaertia_magna_c2c_maky2	Regular	1862.62	0	14376.5	23	4	9	53.08	195783	195143	30980			Green
A_Ba_Rep1	A	3656	gene 3630	OS=Willaertia_magna_c2c_maky2	Regular	1823.08	0	14402	33	4	12	33.06	859810	739461	70500			Green
A_Ba_Rep1	A	11762	gene 11690	OS=Willaertia_magna_c2c_maky2	Regular	1789.74	0	20015.6	37	9	13	33.15	454865	32082.6	85119			Green	16363
A_Ba_Rep1	A	8463	gene 8408	OS=Willaertia_magna_c2c_maky2	Regular	1778.8	0	25944.7	21	4	24	17.78	248317	249972	30717			Green	14898
A_Ba_Rep1	A	4612	gene 4580	OS=Willaertia_magna_c2c_maky2	Regular	1770.55	0	85743.4	98	19	82	19.09	2221359	1247407	220134			Green	6380 12781
A_Ba_Rep1	A	12810	gene 12731	OS=Willaertia_magna_c2c_maky2	Regular	1759.48	0	19974	37	4	13	21.91	5422535	0	76718			Green	12412
A_Ba_Rep1	A	14898	gene 14808	OS=Willaertia_magna_c2c_maky2	Regular	1757.37	0	26896.7	19	3	25	17.17	246970	0	30331			Green	8463
A_Ba_Rep1	A	16363	gene 16263	OS=Willaertia_magna_c2c_maky2	Regular	1747.43	0	104173	59	16	69	12.5	638470	423864	91093			Green	11762
A_Ba_Rep1	A	8565	gene 8510	OS=Willaertia_magna_c2c_maky2	Regular	1740.58	0	33934.2	45	8	25	19.44	925708	807269	79046			Green
A_Ba_Rep1	A	7876	gene 7822	OS=Willaertia_magna_c2c_maky2	Regular	1733.92	0	25707.9	46	7	19	21.68	1185487	933194	158125			Green
A_Ba_Rep1	A	17558	gene 17451	OS=Willaertia_magna_c2c_maky2	Regular	1723.08	0	45199.1	38	6	35	22.28	268994	262211	17939			Green
A_Ba_Rep1	A	5723	gene 5680	OS=Willaertia_magna_c2c_maky2	Regular	1680.8	0	25910.1	62	9	25	20.09	1099114	756012	151276			Green
A_Ba_Rep1	A	8049	gene 7995	OS=Willaertia_magna_c2c_maky2	Regular	1612.4	0	32191.3	49	10	28	25.61	871197	840019	66954			Green
A_Ba_Rep1	A	16224	gene 16125	OS=Willaertia_magna_c2c_maky2	Regular	1593.12	0	44706.6	73	15	42	27.83	899725	700529	128313			Green
A_Ba_Rep1	A	1887	gene 1875	OS=Willaertia_magna_c2c_maky2	Regular	1592.87	0	15712.9	12	1	9	15.11	330140	990420	13843			Green
A_Ba_Rep1	A	10756	gene 10687	OS=Willaertia_magna_c2c_maky2	Regular	1586.2	0	33087.4	26	8	26	14.98	413594	89200.8	33217			Green	6702 9969
A_Ba_Rep1	A	18448	gene 18339	OS=Willaertia_magna_c2c_maky2	Regular	1583.14	0	24352.8	27	5	13	16.98	458254	682479	31574			Green
A_Ba_Rep1	A	9935	gene 9869	OS=Willaertia_magna_c2c_maky2	Regular	1559.74	0	100555	160	31	90	22.57	1184322	499918	145105			Green
A_Ba_Rep1	A	2556	gene 2537	OS=Willaertia_magna_c2c_maky2	Regular	1554.14	0	43427.9	74	12	36	25.33	1275638	745894	131824			Green
A_Ba_Rep1	A	6777	gene 6728	OS=Willaertia_magna_c2c_maky2	Regular	1539.42	0	46547.4	51	15	39	17.23	329569	294204	48148			Green
A_Ba_Rep1	A	2036	gene 2023	OS=Willaertia_magna_c2c_maky2	Regular	1510.21	0	21283.8	42	12	19	48.42	490072	335718	29060			Green
A_Ba_Rep1	A	5644	gene 5602	OS=Willaertia_magna_c2c_maky2	Regular	1501.93	0	16328.2	37	8	17	27.66	2215591	2085862	222881			Green
A_Ba_Rep1	A	228	gene 228	OS=Willaertia_magna_c2c_maky2	Regular	1500.23	0	109396	144	30	83	34.38	2314876	1125880	236409			Green
A_Ba_Rep1	A	14850	gene 14760	OS=Willaertia_magna_c2c_maky2	Regular	1470.86	0	29433.9	36	7	27	25.68	558900	550044	54267			Green
A_Ba_Rep1	A	465	gene 464	OS=Willaertia_magna_c2c_maky2	Regular	1446.83	0	38857.8	55	13	29	26.33	927350	704015	134551			Green
A_Ba_Rep1	A	14543	gene 14456	OS=Willaertia_magna_c2c_maky2	Regular	1409.32	0	15123.6	15	3	13	11.11	154285	454386	17160			Green
A_Ba_Rep1	A	16371	gene 16271	OS=Willaertia_magna_c2c_maky2	Regular	1406.65	0	74309.3	78	16	60	12.74	2564331	333644	164626			Green	11893
A_Ba_Rep1	A	3427	gene 3403	OS=Willaertia_magna_c2c_maky2	Regular	1402.25	0	50641.8	67	18	44	28.41	411000	331863	60230			Green
A_Ba_Rep1	A	10070	gene 10004	OS=Willaertia_magna_c2c_maky2	Regular	1394.6	0	72563.9	95	21	62	21.55	1821442	1138824	105972			Green	4272 15354
A_Ba_Rep1	A	11258	gene 11188	OS=Willaertia_magna_c2c_maky2	Regular	1386.16	0	38823.4	76	11	36	29.34	1632724	800110	136933			Green	8858
A_Ba_Rep1	A	3043	gene 3021	OS=Willaertia_magna_c2c_maky2	Regular	1383.63	0	35931.6	29	6	21	4.1	208755	595074	36909			Green
A_Ba_Rep1	A	9476	gene 9413	OS=Willaertia_magna_c2c_maky2	Regular	1369.18	0	26639.7	20	3	17	22.75	439961	439816	14237			Green
A_Ba_Rep1	A	6018	gene 5973	OS=Willaertia_magna_c2c_maky2	Regular	1368.59	0	115040	139	26	98	22.35	1071539	449490	120275			Green
A_Ba_Rep1	A	2954	gene 2932	OS=Willaertia_magna_c2c_maky2	Regular	1368.23	0	54581.7	45	9	38	10.31	443209	427053	72065			Green
A_Ba_Rep1	A	11963	gene 11891	OS=Willaertia_magna_c2c_maky2	Regular	1355.38	0	17921.2	33	6	17	41.57	228435	224769	32870			Green	1617 1713 13169 14370
A_Ba_Rep1	A	5697	gene 5654	OS=Willaertia_magna_c2c_maky2	Regular	1350.01	0	32859.4	41	8	29	32.75	426338	199223	118176			Green	13 13436
A_Ba_Rep1	A	3696	gene 3670	OS=Willaertia_magna_c2c_maky2	Regular	1345.4	0	22754.6	25	6	18	27.94	1318927	1148246	41533			Green	248
A_Ba_Rep1	A	10837	gene 10768	OS=Willaertia_magna_c2c_maky2	Regular	1337.55	0	28394.1	16	3	23	14.29	302410	302410	27845			Green
A_Ba_Rep1	A	10953	gene 10883	OS=Willaertia_magna_c2c_maky2	Regular	1326.27	0	32531	26	9	22	12.15	379591	423788	39884			Green
A_Ba_Rep1	A	12748	gene 12669	OS=Willaertia_magna_c2c_maky2	Regular	1323.32	0	20273.4	59	8	13	28.81	890966	664566	111997			Green
A_Ba_Rep1	A	8035	gene 7981	OS=Willaertia_magna_c2c_maky2	Regular	1319.28	0	36711.5	41	8	27	15.72	628716	596644	38555			Green
A_Ba_Rep1	A	4900	gene 4866	OS=Willaertia_magna_c2c_maky2	Regular	1304.16	0	16250.9	41	7	13	30.2	809352	718986	50180			Green
A_Ba_Rep1	A	371	gene 370	OS=Willaertia_magna_c2c_maky2	Regular	1269.5	0	44954.9	59	9	32	18.27	1033688	551937	372733			Green
A_Ba_Rep1	A	16417	gene 16317	OS=Willaertia_magna_c2c_maky2	Regular	1265.18	0	53183	64	11	43	23.36	257773	205812	60869			Green
A_Ba_Rep1	A	3858	gene 3829	OS=Willaertia_magna_c2c_maky2	Regular	1260.91	0	23968.4	26	6	19	21.29	486565	410859	20330			Green
A_Ba_Rep1	A	13827	gene 13743	OS=Willaertia_magna_c2c_maky2	Regular	1240.43	0	30593.5	48	15	34	27.86	223956	205240	104333			Green
A_Ba_Rep1	A	9189	gene 9129	OS=Willaertia_magna_c2c_maky2	Regular	1230.5	0	101586	132	29	74	24.17	1483674	732499	170462			Green
A_Ba_Rep1	A	890	gene 886	OS=Willaertia_magna_c2c_maky2	Regular	1214.31	0	25861.5	35	8	26	25.43	698476	4154.55	25566			Green	889
A_Ba_Rep1	A	1453	gene 1444	OS=Willaertia_magna_c2c_maky2	Regular	1206.7	0	101356	89	21	68	12.22	918958	709263	323593			Green
A_Ba_Rep1	A	17145	gene 17040	OS=Willaertia_magna_c2c_maky2	Regular	1205	0	62853.6	64	13	48	22.55	725249	515570	68361			Green
A_Ba_Rep1	A	17043	gene 16938	OS=Willaertia_magna_c2c_maky2	Regular	1197.34	0	67316.2	72	21	74	26.54	1107765	716814	80507			Green
A_Ba_Rep1	A	1713	gene 1703	OS=Willaertia_magna_c2c_maky2	Regular	1191.95	0	17882.1	25	6	16	18.95	243544	0	29758			Green	1617 11963 13169 14370
A_Ba_Rep1	A	4542	gene 4511	OS=Willaertia_magna_c2c_maky2	Regular	1180.3	0	47756.9	54	12	45	15.62	715497	385947	113956			Green
A_Ba_Rep1	A	9969	gene 9903	OS=Willaertia_magna_c2c_maky2	Regular	1170.86	0	19646.8	10	4	23	19.64	73456	2800.59	7201			Green	6702 10756
A_Ba_Rep1	A	13137	gene 13058	OS=Willaertia_magna_c2c_maky2	Regular	1150.76	0	51372	39	10	45	15.89	1460685	6689.42	65680			Green	1646 10686
A_Ba_Rep1	A	13450	gene 13370	OS=Willaertia_magna_c2c_maky2	Regular	1146.79	0	71433.3	78	21	63	18.7	675490	436856	69312			Green
A_Ba_Rep1	A	10050	gene 9984	OS=Willaertia_magna_c2c_maky2	Regular	1144.56	0	58040.7	72	18	50	16.86	1376124	1066898	107210			Green
A_Ba_Rep1	A	246	gene 246	OS=Willaertia_magna_c2c_maky2	Regular	1137.45	0	33661.2	49	14	38	31.46	837668	767855	50573			Green
A_Ba_Rep1	A	9563	gene 9500	OS=Willaertia_magna_c2c_maky2	Regular	1136.73	0	64646.5	60	13	56	22.26	381053	249016	44874			Green
A_Ba_Rep1	A	8980	gene 8920	OS=Willaertia_magna_c2c_maky2	Regular	1112.38	0	49022.4	41	8	44	20.52	441862	422695	80834			Green
A_Ba_Rep1	A	8009	gene 7955	OS=Willaertia_magna_c2c_maky2	Regular	1096.62	0	19097.5	15	4	13	17.39	765529	764336	46716			Green
A_Ba_Rep1	A	7727	gene 7673	OS=Willaertia_magna_c2c_maky2	Regular	1087.88	0	56077.6	67	19	41	40.69	617874	343280	59244			Green
A_Ba_Rep1	A	15050	gene 14959	OS=Willaertia_magna_c2c_maky2	Regular	1077.81	0	88436.4	75	21	81	14.42	630945	492150	86071			Green
A_Ba_Rep1	A	18170	gene 18061	OS=Willaertia_magna_c2c_maky2	Regular	1070.4	0	46408	40	9	38	25.78	412817	365480	71215			Green
A_Ba_Rep1	A	15465	gene 15369	OS=Willaertia_magna_c2c_maky2	Regular	1055.22	0	23506.7	20	3	15	5.45	220984	630291	29613			Green
A_Ba_Rep1	A	1354	gene 1346	OS=Willaertia_magna_c2c_maky2	Regular	1049.31	0	87265.5	103	23	57	21.41	1296037	670779	196769			Green
A_Ba_Rep1	A	10852	gene 10782	OS=Willaertia_magna_c2c_maky2	Regular	1044.37	0	31926.8	30	7	29	24.91	239304	237718	19171			Green
A_Ba_Rep1	A	9991	gene 9925	OS=Willaertia_magna_c2c_maky2	Regular	1038.56	0	35386.3	28	7	28	19.67	89095	77689	22065			Green
A_Ba_Rep1	A	842	gene 839	OS=Willaertia_magna_c2c_maky2	Regular	1029.16	0	50102.5	77	10	41	24.39	2432224	1398111	238753			Green
A_Ba_Rep1	A	15046	gene 14955	OS=Willaertia_magna_c2c_maky2	Regular	1028.27	0	49623.7	45	9	39	16.36	363618	319718	32222			Green
A_Ba_Rep1	A	9533	gene 9470	OS=Willaertia_magna_c2c_maky2	Regular	1028.18	0	59655.1	54	10	51	11.62	783812	642808	58566			Green
A_Ba_Rep1	A	248	gene 248	OS=Willaertia_magna_c2c_maky2	Regular	1026.94	0	26040.3	11	2	24	4.78	174324	0	17834			Green	3696
A_Ba_Rep1	A	4923	gene 4889	OS=Willaertia_magna_c2c_maky2	Regular	1016.58	0	31554.8	46	10	24	27.08	229308	130755	45294			Green	3586
A_Ba_Rep1	A	14950	gene 14860	OS=Willaertia_magna_c2c_maky2	Regular	1004.66	0	20826.2	14	4	8	8.95	258038	722991	30522			Green
A_Ba_Rep1	A	17854	gene 17746	OS=Willaertia_magna_c2c_maky2	Regular	1001.87	0	55318.6	43	12	49	8.55	526609	429088	56228			Green
A_Ba_Rep1	A	15917	gene 15820	OS=Willaertia_magna_c2c_maky2	Regular	984.45	0.35	29711.8	31	9	28	31.42	302272	131878	45787			Green	2978
A_Ba_Rep1	A	899	gene 895	OS=Willaertia_magna_c2c_maky2	Regular	982.968	0.35	32130.2	40	8	30	16.38	635739	316620	124789			Green
A_Ba_Rep1	A	3293	gene 3269	OS=Willaertia_magna_c2c_maky2	Regular	981.273	0.35	81948.3	90	22	83	18.5	771741	373059	79027			Green
A_Ba_Rep1	A	16176	gene 16077	OS=Willaertia_magna_c2c_maky2	Regular	961.428	0.35	48806.1	8	1	32	2.71	222816	0	14743			Green	10812 11415 15699
A_Ba_Rep1	A	15699	gene 15602	OS=Willaertia_magna_c2c_maky2	Regular	961.428	0.34	20264.4	8	1	15	6.21	222816	0	14743			Green	10812 11415 16176
A_Ba_Rep1	A	7218	gene 7165	OS=Willaertia_magna_c2c_maky2	Regular	957.674	0.34	23299.8	14	2	19	7.55	90428	270405	14688			Green
A_Ba_Rep1	A	1844	gene 1832	OS=Willaertia_magna_c2c_maky2	Regular	951.73	0.34	22324.5	30	7	19	22.4	336114	286885	51403			Green
A_Ba_Rep1	A	3590	gene 3564	OS=Willaertia_magna_c2c_maky2	Regular	942.385	0.34	11555.6	5	1	7	7.37	49979	0	1361			Green	13833
A_Ba_Rep1	A	2143	gene 2129	OS=Willaertia_magna_c2c_maky2	Regular	937.972	0.34	79614.8	67	17	78	16.88	987358	728931	79853			Green	12339
A_Ba_Rep1	A	8499	gene 8444	OS=Willaertia_magna_c2c_maky2	Regular	936.734	0.34	52373.6	50	9	26	18.47	589629	575396	54035			Green
A_Ba_Rep1	A	1197	gene 1192	OS=Willaertia_magna_c2c_maky2	Regular	934.715	0.34	50842.8	47	11	43	20.58	295944	200810	36636			Green
A_Ba_Rep1	A	12830	gene 12751	OS=Willaertia_magna_c2c_maky2	Regular	929.765	0.34	46697	53	16	48	16.71	294591	271032	55550			Green
A_Ba_Rep1	A	6917	gene 6866	OS=Willaertia_magna_c2c_maky2	Regular	926.739	0.34	41146.5	57	18	33	21.14	457567	332030	73420			Green
A_Ba_Rep1	A	12603	gene 12525	OS=Willaertia_magna_c2c_maky2	Regular	916.408	0.33	51592.5	50	17	40	17.29	210335	161646	33146			Green	8470
A_Ba_Rep1	A	11476	gene 11406	OS=Willaertia_magna_c2c_maky2	Regular	901.648	0.33	51642.7	72	19	39	34.82	1685383	1023792	91318			Green
A_Ba_Rep1	A	14370	gene 14283	OS=Willaertia_magna_c2c_maky2	Regular	901.529	0.33	16048	13	2	16	12.32	183130	0	16902			Green	1617 1713 11963 13169
A_Ba_Rep1	A	1617	gene 1607	OS=Willaertia_magna_c2c_maky2	Regular	895.16	0.33	17392.7	24	3	15	21.48	199880	0	73217			Green	1713 11963 13169 14370
A_Ba_Rep1	A	13361	gene 13281	OS=Willaertia_magna_c2c_maky2	Regular	891.245	0.33	59158.2	29	11	51	6.6	72171	95712	13799			Green
A_Ba_Rep1	A	2202	gene 2188	OS=Willaertia_magna_c2c_maky2	Regular	886.649	0.33	44600.6	53	8	31	19.07	231195	181603	52217			Green
A_Ba_Rep1	A	11809	gene 11737	OS=Willaertia_magna_c2c_maky2	Regular	883.473	0.33	35371.1	39	8	35	11.39	422424	320346	94527			Green
A_Ba_Rep1	A	16726	gene 16623	OS=Willaertia_magna_c2c_maky2	Regular	881.842	0.32	73312.2	66	16	52	12.37	839021	721919	152561			Green
A_Ba_Rep1	A	14307	gene 14220	OS=Willaertia_magna_c2c_maky2	Regular	881.033	0.32	55535.7	56	13	45	13.59	265330	212968	68200			Green
A_Ba_Rep1	A	4272	gene 4242	OS=Willaertia_magna_c2c_maky2	Regular	880.52	0	59535.7	69	20	49	19.51	1357151	2573.55	73842			Green	10070 15354
A_Ba_Rep1	A	13223	gene 13143	OS=Willaertia_magna_c2c_maky2	Regular	879.968	0.32	41979.2	63	13	33	22.04	597947	458173	66320			Green
A_Ba_Rep1	A	15537	gene 15441	OS=Willaertia_magna_c2c_maky2	Regular	865.938	0.32	124015	60	24	116	12.67	158673	117920	64209			Green	15538
A_Ba_Rep1	A	13442	gene 13362	OS=Willaertia_magna_c2c_maky2	Regular	862.673	0.32	45479.9	39	11	40	26.22	2598335	2494287	175127			Green
A_Ba_Rep1	A	11755	gene 11683	OS=Willaertia_magna_c2c_maky2	Regular	862.466	0.32	44173.7	32	11	33	36.48	113118	98016	12520			Green	15921
A_Ba_Rep1	A	212	gene 212	OS=Willaertia_magna_c2c_maky2	Regular	858.984	0.32	36276.3	28	10	42	22.55	115598	49066	35597			Green	5542
A_Ba_Rep1	A	3686	gene 3660	OS=Willaertia_magna_c2c_maky2	Regular	855.496	0.32	100938	84	19	79	22.1	874287	550494	114812			Green
A_Ba_Rep1	A	18548	gene 18439	OS=Willaertia_magna_c2c_maky2	Regular	855.199	0.31	55796.4	48	16	59	20.9	270411	225913	60434			Green
A_Ba_Rep1	A	3644	gene 3618	OS=Willaertia_magna_c2c_maky2	Regular	848.772	0.31	18293.6	18	3	11	13.33	168891	247587	16872			Green
A_Ba_Rep1	A	569	gene 567	OS=Willaertia_magna_c2c_maky2	Regular	848.276	0.31	37418.7	24	6	29	11.21	170511	240236	22362			Green
A_Ba_Rep1	A	477	gene 475	OS=Willaertia_magna_c2c_maky2	Regular	846.138	0.31	20884.3	14	4	16	5.11	124961	309318	24237			Green
A_Ba_Rep1	A	3167	gene 3144	OS=Willaertia_magna_c2c_maky2	Regular	843.814	0.31	36001.5	28	8	27	16.35	286194	139119	22598			Green
A_Ba_Rep1	A	18546	gene 18437	OS=Willaertia_magna_c2c_maky2	Regular	837.609	0.62	38941.6	32	9	36	19.38	986420	6076.55	69003			Green	2076
A_Ba_Rep1	A	13311	gene 13231	OS=Willaertia_magna_c2c_maky2	Regular	824.398	0.61	34427	35	7	36	22.82	458290	449749	45871			Green
A_Ba_Rep1	A	17840	gene 17732	OS=Willaertia_magna_c2c_maky2	Regular	819.431	0.61	58187.5	57	16	62	24.37	524320	329497	43547			Green
A_Ba_Rep1	A	8168	gene 8114	OS=Willaertia_magna_c2c_maky2	Regular	813.583	0.61	35386.8	16	2	19	6.05	482392	0	5802			Green	2304 4820 8085
A_Ba_Rep1	A	12691	gene 12613	OS=Willaertia_magna_c2c_maky2	Regular	795.115	0.6	27143.5	29	6	16	20.33	189465	216832	23793			Green
A_Ba_Rep1	A	11340	gene 11270	OS=Willaertia_magna_c2c_maky2	Regular	792.713	0.89	60911.1	55	12	47	15.97	766345	473897	49209			Green
A_Ba_Rep1	A	9879	gene 9815	OS=Willaertia_magna_c2c_maky2	Regular	789.388	0.89	36036.8	55	17	34	36	388466	339616	60546			Green
A_Ba_Rep1	A	8979	gene 8919	OS=Willaertia_magna_c2c_maky2	Regular	788.646	0.89	47520.4	42	11	30	27.4	119735	83403	58650			Green
A_Ba_Rep1	A	15538	gene 15442	OS=Willaertia_magna_c2c_maky2	Regular	787.355	0.88	23654.3	21	5	22	15.42	115049	0	42386			Green	15537
A_Ba_Rep1	A	3368	gene 3344	OS=Willaertia_magna_c2c_maky2	Regular	785.469	0.88	82968.4	58	20	85	15.29	1206786	30406.6	160161			Green	12339
A_Ba_Rep1	A	10111	gene 10043	OS=Willaertia_magna_c2c_maky2	Regular	784.143	0.88	29315.7	25	7	26	9.56	386793	218907	33562			Green
A_Ba_Rep1	A	5542	gene 5500	OS=Willaertia_magna_c2c_maky2	Regular	777	0.88	12500.9	16	4	31	32.71	48938	0	30280			Green	212
A_Ba_Rep1	A	10746	gene 10677	OS=Willaertia_magna_c2c_maky2	Regular	771.738	0.87	34823.8	29	5	23	12.7	131896	185634	11056			Green
A_Ba_Rep1	A	8562	gene 8507	OS=Willaertia_magna_c2c_maky2	Regular	768.971	0.87	34155	40	10	30	17.96	286176	258684	33030			Green
A_Ba_Rep1	A	1431	gene 1422	OS=Willaertia_magna_c2c_maky2	Regular	764.615	0.86	22447.9	22	4	13	12.87	302312	373102	9952			Green
A_Ba_Rep1	A	16223	gene 16124	OS=Willaertia_magna_c2c_maky2	Regular	763.82	0.87	39920.4	40	12	33	17.53	299279	238529	22273			Green
A_Ba_Rep1	A	17634	gene 17527	OS=Willaertia_magna_c2c_maky2	Regular	749.752	0.86	63218.1	56	11	50	18.41	335225	208407	100294			Green
A_Ba_Rep1	A	8247	gene 8193	OS=Willaertia_magna_c2c_maky2	Regular	720.198	0.85	20133	22	5	18	15.98	173479	172144	24453			Green
A_Ba_Rep1	A	6124	gene 6078	OS=Willaertia_magna_c2c_maky2	Regular	717.618	0.85	51642.2	43	14	53	8.77	203355	185873	25214			Green
A_Ba_Rep1	A	15921	gene 15824	OS=Willaertia_magna_c2c_maky2	Regular	705.925	0.84	24064.1	23	6	14	29.82	110110	0	9466			Green	11755
A_Ba_Rep1	A	92	gene 92	OS=Willaertia_magna_c2c_maky2	Regular	704.331	0.84	63469.6	83	18	57	18.36	868599	772594	124646			Green
A_Ba_Rep1	A	8800	gene 8742	OS=Willaertia_magna_c2c_maky2	Regular	703.595	0.84	75143.5	59	19	62	11.2	307689	199947	44581			Green
A_Ba_Rep1	A	13410	gene 13330	OS=Willaertia_magna_c2c_maky2	Regular	702.111	0.84	64574.6	48	18	46	22.45	246846	232408	27813			Green
A_Ba_Rep1	A	12781	gene 12702	OS=Willaertia_magna_c2c_maky2	Regular	699.863	0.83	39353.3	26	3	35	10.71	384808	0	27155			Green	4612
A_Ba_Rep1	A	3586	gene 3560	OS=Willaertia_magna_c2c_maky2	Regular	682.09	0.83	50632.5	35	10	37	20.58	290228	188717	58761			Green	4923
A_Ba_Rep1	A	15308	gene 15213	OS=Willaertia_magna_c2c_maky2	Regular	680.255	0.83	50813.4	26	10	41	6.19	343321	287973	38209			Green
A_Ba_Rep1	A	10414	gene 10345	OS=Willaertia_magna_c2c_maky2	Regular	676.632	0.82	55119.1	34	9	48	11.84	554734	422644	16622			Green
A_Ba_Rep1	A	527	gene 525	OS=Willaertia_magna_c2c_maky2	Regular	671.571	0.82	75595.6	55	13	61	14.33	790396	733959	74106			Green
A_Ba_Rep1	A	12400	gene 12324	OS=Willaertia_magna_c2c_maky2	Regular	667.938	1.09	66220.5	54	14	54	20.72	215365	65099	74962			Green
A_Ba_Rep1	A	14667	gene 14579	OS=Willaertia_magna_c2c_maky2	Regular	665.388	1.08	46573.1	32	9	43	7.63	239431	343530	16716			Green
A_Ba_Rep1	A	3180	gene 3157	OS=Willaertia_magna_c2c_maky2	Regular	663.955	1.08	47141	31	9	36	8.25	378173	552908	47065			Green
A_Ba_Rep1	A	6380	gene 6332	OS=Willaertia_magna_c2c_maky2	Regular	653.466	1.08	50795	58	11	35	16.37	1114501	972799	220350			Green	4612
A_Ba_Rep1	A	8254	gene 8200	OS=Willaertia_magna_c2c_maky2	Regular	650.372	1.06	173503	121	39	159	19.96	514445	289503	80164			Green
A_Ba_Rep1	A	8592	gene 8537	OS=Willaertia_magna_c2c_maky2	Regular	645.335	1.06	26486	21	7	22	19.91	71424	48089	27870			Green
A_Ba_Rep1	A	117	gene 117	OS=Willaertia_magna_c2c_maky2	Regular	638.997	1.05	34860.2	23	9	26	13.55	127571	74631	31179			Green
A_Ba_Rep1	A	8470	gene 8415	OS=Willaertia_magna_c2c_maky2	Regular	624.029	1.31	51601.7	37	13	40	12.06	298366	5820.06	66619			Green	12603
A_Ba_Rep1	A	5559	gene 5517	OS=Willaertia_magna_c2c_maky2	Regular	595.725	1.3	25347.7	21	6	30	10.67	415365	269044	38361			Green
A_Ba_Rep1	A	6499	gene 6450	OS=Willaertia_magna_c2c_maky2	Regular	591.061	1.29	44128.5	46	13	44	21.52	335235	197288	33616			Green
A_Ba_Rep1	A	13169	gene 13090	OS=Willaertia_magna_c2c_maky2	Regular	583.694	1.28	9985.35	8	1	11	10.34	70894	0	12655			Green	1617 1713 11963 14370
A_Ba_Rep1	A	11719	gene 11647	OS=Willaertia_magna_c2c_maky2	Regular	563.955	1.25	49539.7	46	13	45	14.08	649234	516613	150374			Green
A_Ba_Rep1	A	15472	gene 15376	OS=Willaertia_magna_c2c_maky2	Regular	549.883	1.26	91580.7	64	22	77	14.87	2164483	1886652	54813			Green
A_Ba_Rep1	A	14630	gene 14543	OS=Willaertia_magna_c2c_maky2	Regular	549.181	1.71	90226.8	58	18	102	10	454932	393935	39869			Green
A_Ba_Rep1	A	4820	gene 4787	OS=Willaertia_magna_c2c_maky2	Regular	547.796	1.71	28200	18	7	15	25.1	171741	982.716	26348			Green	2304 8085 8168
A_Ba_Rep1	A	14687	gene 14599	OS=Willaertia_magna_c2c_maky2	Regular	546.613	1.94	48395.4	45	13	45	13.55	313318	257270	52994			Green
A_Ba_Rep1	A	14453	gene 14366	OS=Willaertia_magna_c2c_maky2	Regular	544.491	1.93	51687.5	42	13	40	14.97	197625	112890	25196			Green
A_Ba_Rep1	A	16218	gene 16119	OS=Willaertia_magna_c2c_maky2	Regular	543.523	1.3	55425.1	40	14	46	22.59	315734	7822	118027			Green	11893
A_Ba_Rep1	A	6164	gene 6118	OS=Willaertia_magna_c2c_maky2	Regular	537.082	1.91	39891.1	30	12	33	16.43	770596	603090	277632			Green
A_Ba_Rep1	A	13	gene 14	OS=Willaertia_magna_c2c_maky2	Regular	518.75	2.09	35175.5	18	7	39	12.17	360348	194080	83392			Green	5697 13436
A_Ba_Rep1	A	3622	gene 3596	OS=Willaertia_magna_c2c_maky2	Regular	507.016	2.52	73192.3	60	15	54	17.7	1233010	1071901	236716			Green
A_Ba_Rep1	A	17994	gene 17886	OS=Willaertia_magna_c2c_maky2	Regular	506.423	2.52	67354.6	58	18	57	16.24	472098	242441	63487			Green
A_Ba_Rep1	A	8737	gene 8681	OS=Willaertia_magna_c2c_maky2	Regular	502.312	2.5	43248.2	44	8	38	15.45	933454	730581	74605			Green
A_Ba_Rep1	A	667	gene 665	OS=Willaertia_magna_c2c_maky2	Regular	493.071	2.69	41552.5	17	7	45	13.29	73024	42162	7883			Green
A_Ba_Rep1	A	13436	gene 13356	OS=Willaertia_magna_c2c_maky2	Regular	485.347	3.1	124797	62	25	106	5.19	535336	222280	105842			Green	13 5697
A_Ba_Rep1	A	8561	gene 8506	OS=Willaertia_magna_c2c_maky2	Regular	466.906	3.66	73893	18	2	32	2.64	304808	442694	47557			Green
A_Ba_Rep1	A	15354	gene 15259	OS=Willaertia_magna_c2c_maky2	Regular	445.351	3.09	55406.3	45	14	48	9.74	222381	8368.45	48024			Green	4272 10070
A_Ba_Rep1	A	184	gene 184	OS=Willaertia_magna_c2c_maky2	Regular	372.935	2.49	86898.4	60	25	65	17.57	280843	222984	106818			Green
A_Ba_Rep1	A	15974	gene 15877	OS=Willaertia_magna_c2c_maky2	Regular	370.6	4.01	129408	99	30	110	11.47	542591	202120	156807			Green
A_Ba_Rep2	A	1389	gene 1381	OS=Willaertia_magna_c2c_maky2	Regular	85881.2	0	13872.8	232	16	11	100	16795240	11365820	2171234			Green	3597
A_Ba_Rep2	A	3597	gene 3571	OS=Willaertia_magna_c2c_maky2	Regular	67733.8	0	13885.8	208	16	11	100	14573580	3125599	1018247			Green	1389
A_Ba_Rep2	A	5203	gene 5163	OS=Willaertia_magna_c2c_maky2	Regular	55918.6	0	41957.1	312	33	39	82.84	22159680	9711342	2631014			Green	1632 2128 3314 3318 6978 7012 7485 8467 8858 12310 12351 15736 17620 18182
A_Ba_Rep2	A	8173	gene 8119	OS=Willaertia_magna_c2c_maky2	Regular	54412.8	0	7469.24	88	6	7	74.63	3489809	3167848	209631			Green
A_Ba_Rep2	A	3314	gene 3290	OS=Willaertia_magna_c2c_maky2	Regular	38369.5	0	13334.2	171	13	12	78.15	8472993	0	1911306			Green	2128 3318 5203 6978 7485 12310 12351 15736
A_Ba_Rep2	A	3318	gene 3294	OS=Willaertia_magna_c2c_maky2	Regular	37840.2	0	11511.1	118	12	12	72.82	6615509	0	1551730			Green	2128 3314 5203 6978 7485 12310 12351 15736
A_Ba_Rep2	A	12351	gene 12276	OS=Willaertia_magna_c2c_maky2	Regular	37374.2	0	10382.8	107	11	11	68.82	5989517	0	1529922			Green	2128 3314 3318 5203 6978 7485 12310 15736
A_Ba_Rep2	A	4120	gene 4090	OS=Willaertia_magna_c2c_maky2	Regular	31949.7	0	10265.6	92	7	12	80.9	2490596	2296253	189940			Green
A_Ba_Rep2	A	10686	gene 10617	OS=Willaertia_magna_c2c_maky2	Regular	26493.4	0	45966.8	389	37	42	74.27	21768540	10445120	2106881			Green	1646 13137
A_Ba_Rep2	A	17314	gene 17207	OS=Willaertia_magna_c2c_maky2	Regular	25572.9	0	16417.1	124	9	9	55.24	2321907	1612076	276415			Green
A_Ba_Rep2	A	1646	gene 1636	OS=Willaertia_magna_c2c_maky2	Regular	24748.6	0	42575.9	434	33	35	63.47	22385300	0	2481385			Green	10686 13137
A_Ba_Rep2	A	16310	gene 16210	OS=Willaertia_magna_c2c_maky2	Regular	24646.2	0	26765.4	154	11	19	43.03	3757459	2451056	366082			Green
A_Ba_Rep2	A	7984	gene 7930	OS=Willaertia_magna_c2c_maky2	Regular	23955	0	12910.3	58	3	14	23.42	1083421	949877	212221			Green
A_Ba_Rep2	A	15548	gene 15452	OS=Willaertia_magna_c2c_maky2	Regular	22361.7	0	46885.6	282	26	38	60.8	6945462	3702784	727276			Green
A_Ba_Rep2	A	613	gene 611	OS=Willaertia_magna_c2c_maky2	Regular	20403.7	0	21776.9	151	16	19	73.47	3984862	2400499	359332			Green
A_Ba_Rep2	A	15317	gene 15222	OS=Willaertia_magna_c2c_maky2	Regular	20280.5	0	33372.9	226	18	26	70.51	7231398	5345842	647954			Green
A_Ba_Rep2	A	4047	gene 4018	OS=Willaertia_magna_c2c_maky2	Regular	19418.8	0	7572.85	29	4	8	50.75	802488	1145214	212636			Green
A_Ba_Rep2	A	7710	gene 7656	OS=Willaertia_magna_c2c_maky2	Regular	16335.8	0	22209.7	121	14	24	60.51	3561703	3061204	339704			Green
A_Ba_Rep2	A	2401	gene 2384	OS=Willaertia_magna_c2c_maky2	Regular	15790.8	0	52788.5	229	19	47	37.58	5448928	3337186	767685			Green
A_Ba_Rep2	A	15436	gene 15341	OS=Willaertia_magna_c2c_maky2	Regular	15404.8	0	16036	58	5	11	43.97	1122778	1021488	71297			Green
A_Ba_Rep2	A	8467	gene 8412	OS=Willaertia_magna_c2c_maky2	Regular	14394	0	19810.5	88	11	22	69.54	5450756	52211.8	420113			Green	1632 5203 7012 8858 17620 18182
A_Ba_Rep2	A	5717	gene 5674	OS=Willaertia_magna_c2c_maky2	Regular	13906.8	0	28665.5	108	8	27	37.1	2893854	2418602	213638			Green
A_Ba_Rep2	A	4103	gene 4073	OS=Willaertia_magna_c2c_maky2	Regular	13777.2	0	38723	235	24	32	76.59	7213039	4113084	838934			Green
A_Ba_Rep2	A	7485	gene 7432	OS=Willaertia_magna_c2c_maky2	Regular	12155.2	0	6000.85	35	4	7	52.63	1806548	0	116282			Green	3314 3318 5203 6978 12310 12351
A_Ba_Rep2	A	12412	gene 12336	OS=Willaertia_magna_c2c_maky2	Regular	12016.2	0	20029.1	135	12	13	77.53	6881197	5672668	222863			Green	12810 16235
A_Ba_Rep2	A	2971	gene 2949	OS=Willaertia_magna_c2c_maky2	Regular	11727.6	0	66879	280	26	52	53.72	6852370	2381013	991113			Green
A_Ba_Rep2	A	12966	gene 12887	OS=Willaertia_magna_c2c_maky2	Regular	11679.2	0	22751.3	104	9	16	40.5	1317702	825380	286940			Green
A_Ba_Rep2	A	15977	gene 15880	OS=Willaertia_magna_c2c_maky2	Regular	11521.1	0	36860.4	121	16	42	50.45	1973865	1388023	331511			Green	18258
A_Ba_Rep2	A	13833	gene 13748	OS=Willaertia_magna_c2c_maky2	Regular	11396.9	0	94483	432	44	79	63.76	9386387	3621611	948626			Green	3590
A_Ba_Rep2	A	2626	gene 2606	OS=Willaertia_magna_c2c_maky2	Regular	11307.7	0	52463.6	210	25	38	63.45	5198870	2768790	476216			Green
A_Ba_Rep2	A	8558	gene 8503	OS=Willaertia_magna_c2c_maky2	Regular	10893.6	0	62073.2	258	27	35	40.07	6769492	3738572	923562			Green
A_Ba_Rep2	A	5578	gene 5536	OS=Willaertia_magna_c2c_maky2	Regular	10360.7	0	22639.6	84	11	21	69.85	1464686	1178254	150236			Green
A_Ba_Rep2	A	2969	gene 2947	OS=Willaertia_magna_c2c_maky2	Regular	10194.7	0	56741.1	90	18	40	42.17	999035	784853	142185			Green	4750
A_Ba_Rep2	A	4585	gene 4553	OS=Willaertia_magna_c2c_maky2	Regular	10095.2	0	16958.7	95	12	17	67.33	1075832	688281	140204			Green
A_Ba_Rep2	A	17022	gene 16917	OS=Willaertia_magna_c2c_maky2	Regular	9960.81	0	50664.6	241	24	38	60.22	9168982	4506817	765128			Green
A_Ba_Rep2	A	9503	gene 9440	OS=Willaertia_magna_c2c_maky2	Regular	9899.42	0	48573.9	184	22	34	39.91	2201809	1280197	252783			Green
A_Ba_Rep2	A	6936	gene 6885	OS=Willaertia_magna_c2c_maky2	Regular	9867.74	0	22821.6	87	9	15	48.02	1314870	915554	86638			Green
A_Ba_Rep2	A	17620	gene 17513	OS=Willaertia_magna_c2c_maky2	Regular	9858.51	0	12070.9	72	6	13	47.71	1891737	361922	105722			Green	1632 5203 7012 8467 8858 18182
A_Ba_Rep2	A	11060	gene 10990	OS=Willaertia_magna_c2c_maky2	Regular	9806.72	0	14890.2	74	6	14	46.15	2691813	2232807	543293			Green
A_Ba_Rep2	A	3640	gene 3614	OS=Willaertia_magna_c2c_maky2	Regular	9738.19	0	36952.2	143	16	44	59.88	3278918	2085450	514950			Green
A_Ba_Rep2	A	4750	gene 4717	OS=Willaertia_magna_c2c_maky2	Regular	9403.7	0	15395.8	47	7	11	45.22	786331	0	113892			Green	2969
A_Ba_Rep2	A	4102	gene 4072	OS=Willaertia_magna_c2c_maky2	Regular	9216.09	0	36752	199	19	22	53.45	7744558	3852688	669551			Green
A_Ba_Rep2	A	7977	gene 7923	OS=Willaertia_magna_c2c_maky2	Regular	9157.06	0	29553.1	133	10	31	41.8	2163408	1186654	285008			Green
A_Ba_Rep2	A	1263	gene 1257	OS=Willaertia_magna_c2c_maky2	Regular	8773.84	0	21688.3	78	8	18	41.3	1493974	1092477	154120			Green
A_Ba_Rep2	A	5820	gene 5777	OS=Willaertia_magna_c2c_maky2	Regular	8660.25	0	16964.9	53	9	15	38.41	2265031	2004736	138370			Green
A_Ba_Rep2	A	11075	gene 11005	OS=Willaertia_magna_c2c_maky2	Regular	8561.1	0	53066	144	19	40	48.86	1638862	1268445	190993			Green
A_Ba_Rep2	A	6978	gene 6927	OS=Willaertia_magna_c2c_maky2	Regular	8468.68	0	4763.54	28	3	4	46.67	1684498	0	112825			Green	3314 3318 5203 7485 12310 12351
A_Ba_Rep2	A	1308	gene 1300	OS=Willaertia_magna_c2c_maky2	Regular	8329.95	0	31645.8	35	6	26	19.26	1911302	2829989	102762			Green
A_Ba_Rep2	A	11893	gene 11821	OS=Willaertia_magna_c2c_maky2	Regular	8292.37	0	71055.8	306	41	72	51.16	10011170	3502550	990331			Green	16371
A_Ba_Rep2	A	3298	gene 3274	OS=Willaertia_magna_c2c_maky2	Regular	8256.8	0	27259.6	73	8	21	43.8	1266670	1082576	116997			Green
A_Ba_Rep2	A	4806	gene 4773	OS=Willaertia_magna_c2c_maky2	Regular	8178.45	0	17148.3	50	4	10	53.02	534595	458870	77073			Green
A_Ba_Rep2	A	11533	gene 11463	OS=Willaertia_magna_c2c_maky2	Regular	7681.33	0	14052.8	55	6	16	65.89	1580332	1469519	240998			Green
A_Ba_Rep2	A	13887	gene 13801	OS=Willaertia_magna_c2c_maky2	Regular	7666.87	0	9900.41	36	7	8	72.94	764787	746631	108208			Green
A_Ba_Rep2	A	12181	gene 12109	OS=Willaertia_magna_c2c_maky2	Regular	7622.74	0	12602.5	42	4	20	38.89	1834497	1783744	97843			Green
A_Ba_Rep2	A	12310	gene 12238	OS=Willaertia_magna_c2c_maky2	Regular	7336.95	0	6715.58	11	1	8	16.13	162051	0	29796			Green	3314 3318 5203 6978 7485 12351
A_Ba_Rep2	A	5321	gene 5279	OS=Willaertia_magna_c2c_maky2	Regular	7242.48	0	20494.7	58	6	14	41.21	1412004	1365093	229519			Green
A_Ba_Rep2	A	6030	gene 5985	OS=Willaertia_magna_c2c_maky2	Regular	7119.91	0	99657.2	372	43	88	55.19	8181218	2081258	1192780			Green
A_Ba_Rep2	A	15253	gene 15160	OS=Willaertia_magna_c2c_maky2	Regular	7115.77	0	15896.2	57	7	14	57.55	2573154	1554344	243403			Green
A_Ba_Rep2	A	14402	gene 14315	OS=Willaertia_magna_c2c_maky2	Regular	7109.1	0	52054.4	88	6	36	11.6	3338191	3004939	287631			Green
A_Ba_Rep2	A	4952	gene 4918	OS=Willaertia_magna_c2c_maky2	Regular	7104.82	0	33656.5	112	13	32	47.06	3653777	2537774	208596			Green
A_Ba_Rep2	A	1178	gene 1173	OS=Willaertia_magna_c2c_maky2	Regular	6946.02	0	51417.6	100	12	40	35.08	1148363	791119	152904			Green
A_Ba_Rep2	A	88	gene 89	OS=Willaertia_magna_c2c_maky2	Regular	6843.59	0	90579.7	285	38	77	52.78	7887991	4744797	907937			Green
A_Ba_Rep2	A	8741	gene 8685	OS=Willaertia_magna_c2c_maky2	Regular	6676.87	0	20039.2	67	11	25	62.57	673531	524089	59645			Green
A_Ba_Rep2	A	13500	gene 13420	OS=Willaertia_magna_c2c_maky2	Regular	6592.87	0	19823.5	57	7	19	41.18	1175875	901290	130127			Green
A_Ba_Rep2	A	4017	gene 3988	OS=Willaertia_magna_c2c_maky2	Regular	6516.47	0	17517.3	62	10	18	61.78	947033	883809	74835			Green
A_Ba_Rep2	A	15014	gene 14923	OS=Willaertia_magna_c2c_maky2	Regular	6488.83	0	18681.6	33	3	9	21.43	391489	1148703	28787			Green
A_Ba_Rep2	A	648	gene 646	OS=Willaertia_magna_c2c_maky2	Regular	6400.2	0	51493.9	100	15	33	35.78	2536570	2178414	194486			Green	10592 18009
A_Ba_Rep2	A	17463	gene 17356	OS=Willaertia_magna_c2c_maky2	Regular	6370.14	0	29125.1	79	13	30	45.14	1423814	1101199	169090			Green
A_Ba_Rep2	A	16036	gene 15939	OS=Willaertia_magna_c2c_maky2	Regular	6290.41	0	35035.9	113	14	27	37.13	1408770	974914	205156			Green
A_Ba_Rep2	A	15726	gene 15629	OS=Willaertia_magna_c2c_maky2	Regular	6243.88	0	25909.5	78	11	25	41.63	1775243	1030239	205144			Green
A_Ba_Rep2	A	16458	gene 16358	OS=Willaertia_magna_c2c_maky2	Regular	6171.6	0	31792.5	126	17	32	59.44	2875862	2479172	240936			Green
A_Ba_Rep2	A	15132	gene 15040	OS=Willaertia_magna_c2c_maky2	Regular	6167.56	0	13783.7	56	7	13	35.59	1730534	0	168037			Green	4787 6013 9934 15131
A_Ba_Rep2	A	15131	gene 15039	OS=Willaertia_magna_c2c_maky2	Regular	6167.56	0	13783.7	57	7	13	35.59	1747842	1374753	188919			Green	4787 6013 9934 15132
A_Ba_Rep2	A	8138	gene 8084	OS=Willaertia_magna_c2c_maky2	Regular	5826.73	0	37207.9	78	11	48	49.1	1854794	1566929	276861			Green
A_Ba_Rep2	A	18009	gene 17901	OS=Willaertia_magna_c2c_maky2	Regular	5709.12	0	51771.2	53	10	34	31.61	1549963	13373.5	120546			Green	648 10592
A_Ba_Rep2	A	10592	gene 10523	OS=Willaertia_magna_c2c_maky2	Regular	5709.03	0	54346.2	54	10	36	32.06	2149286	15449.3	146348			Green	648 18009
A_Ba_Rep2	A	9305	gene 9245	OS=Willaertia_magna_c2c_maky2	Regular	5520.29	0	51072.1	199	23	38	60.89	4241025	2367871	374759			Green	16823
A_Ba_Rep2	A	4787	gene 4754	OS=Willaertia_magna_c2c_maky2	Regular	5458.45	0	13750.7	54	7	13	41.53	1638353	1005435	151693			Green	6013 9934 15131 15132
A_Ba_Rep2	A	16615	gene 16512	OS=Willaertia_magna_c2c_maky2	Regular	5342.73	0	45125.8	91	12	29	46.84	1096818	722097	100709			Green
A_Ba_Rep2	A	7012	gene 6961	OS=Willaertia_magna_c2c_maky2	Regular	5297.09	0	34870.9	42	6	29	22.52	1276016	0	32163			Green	1632 5203 8467 17620 18182
A_Ba_Rep2	A	4574	gene 4542	OS=Willaertia_magna_c2c_maky2	Regular	5199.29	0	60120.4	174	25	51	53.68	2228430	1249416	243027			Green	15144
A_Ba_Rep2	A	6541	gene 6492	OS=Willaertia_magna_c2c_maky2	Regular	5103.56	0	53273.5	109	15	45	33.82	1383620	729889	213307			Green
A_Ba_Rep2	A	15460	gene 15365	OS=Willaertia_magna_c2c_maky2	Regular	4983.45	0	24361.8	56	8	14	38.43	868817	648681	167855			Green
A_Ba_Rep2	A	18300	gene 18191	OS=Willaertia_magna_c2c_maky2	Regular	4961.09	0	11312	43	7	7	76.7	705059	577503	53373			Green
A_Ba_Rep2	A	1464	gene 1455	OS=Willaertia_magna_c2c_maky2	Regular	4955.51	0	27967.1	66	5	19	19.05	681642	964894	112351			Green
A_Ba_Rep2	A	4965	gene 4931	OS=Willaertia_magna_c2c_maky2	Regular	4951.42	0	11349.6	26	4	9	35.45	635712	950265	48129			Green
A_Ba_Rep2	A	4567	gene 4535	OS=Willaertia_magna_c2c_maky2	Regular	4785.38	0	11308.6	37	7	9	71.03	941298	932973	91577			Green
A_Ba_Rep2	A	8085	gene 8031	OS=Willaertia_magna_c2c_maky2	Regular	4768.73	0	18566.7	50	7	11	51.2	523477	419847	52090			Green	2304 2760 8168 17847
A_Ba_Rep2	A	4007	gene 3978	OS=Willaertia_magna_c2c_maky2	Regular	4766.11	0	17580.6	28	4	12	25.32	440032	656916	23164			Green
A_Ba_Rep2	A	10805	gene 10736	OS=Willaertia_magna_c2c_maky2	Regular	4589.28	0	25912.5	65	12	23	52.81	1126102	919125	135280			Green
A_Ba_Rep2	A	7834	gene 7780	OS=Willaertia_magna_c2c_maky2	Regular	4499.07	0	41144.1	126	15	28	48.53	1409605	867744	148202			Green
A_Ba_Rep2	A	538	gene 536	OS=Willaertia_magna_c2c_maky2	Regular	4477.52	0	20604.6	34	2	19	17.61	461772	677634	42042			Green
A_Ba_Rep2	A	8266	gene 8212	OS=Willaertia_magna_c2c_maky2	Regular	4466.81	0	17544.9	35	7	16	29.3	323524	306662	55882			Green
A_Ba_Rep2	A	7193	gene 7140	OS=Willaertia_magna_c2c_maky2	Regular	4442.99	0	16423.3	28	2	16	13.7	166684	453012	22643			Green
A_Ba_Rep2	A	2128	gene 2114	OS=Willaertia_magna_c2c_maky2	Regular	4441.13	0	41878.7	118	17	43	32.53	8467894	3555.55	882036			Green	1632 3314 3318 5203 12351 15736
A_Ba_Rep2	A	5701	gene 5658	OS=Willaertia_magna_c2c_maky2	Regular	4424.23	0	116901	240	38	99	40.74	3086384	1283539	487214			Green
A_Ba_Rep2	A	2955	gene 2933	OS=Willaertia_magna_c2c_maky2	Regular	4326.02	0	24416.4	50	6	33	30.95	721569	657899	70810			Green
A_Ba_Rep2	A	5748	gene 5705	OS=Willaertia_magna_c2c_maky2	Regular	4244.86	0	59305.8	122	19	55	35.71	1580165	938411	322149			Green
A_Ba_Rep2	A	12864	gene 12785	OS=Willaertia_magna_c2c_maky2	Regular	4219.65	0	23650.6	26	4	18	10.84	664114	992890	70553			Green
A_Ba_Rep2	A	6068	gene 6023	OS=Willaertia_magna_c2c_maky2	Regular	4128.47	0	15251.1	51	6	10	36.09	1933794	1791368	143881			Green
A_Ba_Rep2	A	8068	gene 8014	OS=Willaertia_magna_c2c_maky2	Regular	4052.06	0	137266	278	44	116	38.69	3976894	1721280	390452			Green
A_Ba_Rep2	A	17530	gene 17423	OS=Willaertia_magna_c2c_maky2	Regular	4015.82	0	13715	41	6	12	49.57	754004	733655	117927			Green
A_Ba_Rep2	A	563	gene 561	OS=Willaertia_magna_c2c_maky2	Regular	3987.74	0	34302.7	124	17	30	51.67	1866130	1187411	175929			Green
A_Ba_Rep2	A	5088	gene 5051	OS=Willaertia_magna_c2c_maky2	Regular	3945.72	0	19353.1	37	6	21	48.19	463993	423850	29615			Green
A_Ba_Rep2	A	2895	gene 2873	OS=Willaertia_magna_c2c_maky2	Regular	3889.82	0	28141.2	65	14	22	49.03	815656	496924	91208			Green	15819
A_Ba_Rep2	A	1291	gene 1283	OS=Willaertia_magna_c2c_maky2	Regular	3806.07	0	52102.6	65	11	46	30.68	307801	248785	90044			Green	13784
A_Ba_Rep2	A	5362	gene 5320	OS=Willaertia_magna_c2c_maky2	Regular	3774.42	0	35281.1	76	12	24	43.75	1443523	1016494	204691			Green
A_Ba_Rep2	A	9934	gene 9868	OS=Willaertia_magna_c2c_maky2	Regular	3736.67	0	6034.83	29	3	7	23.08	838178	0	109286			Green	4787 15131 15132
A_Ba_Rep2	A	274	gene 274	OS=Willaertia_magna_c2c_maky2	Regular	3665.89	0	52205	95	14	33	48.71	1087912	674566	124624			Green
A_Ba_Rep2	A	17715	gene 17607	OS=Willaertia_magna_c2c_maky2	Regular	3659.49	0	68176.7	87	20	52	38.1	833435	655642	105759			Green
A_Ba_Rep2	A	18182	gene 18073	OS=Willaertia_magna_c2c_maky2	Regular	3652.92	0	9353.86	21	3	9	28.92	1321556	0	25131			Green	1632 5203 7012 8467 17620
A_Ba_Rep2	A	2659	gene 2639	OS=Willaertia_magna_c2c_maky2	Regular	3601.52	0	53755	121	19	46	43.06	1851657	1214783	168279			Green
A_Ba_Rep2	A	5766	gene 5723	OS=Willaertia_magna_c2c_maky2	Regular	3578.94	0	52293.6	108	16	49	38.82	2225772	1131561	360889			Green
A_Ba_Rep2	A	8971	gene 8911	OS=Willaertia_magna_c2c_maky2	Regular	3559.01	0	24720.2	45	5	23	24.54	886227	801413	63807			Green
A_Ba_Rep2	A	8067	gene 8013	OS=Willaertia_magna_c2c_maky2	Regular	3550.29	0	22525.2	37	7	16	40.82	628211	527849	48470			Green
A_Ba_Rep2	A	10511	gene 10442	OS=Willaertia_magna_c2c_maky2	Regular	3503.4	0	25831.9	26	6	24	31.42	437146	646995	31429			Green
A_Ba_Rep2	A	3259	gene 3236	OS=Willaertia_magna_c2c_maky2	Regular	3433.32	0	36900	70	9	31	39.1	925844	725287	119646			Green
A_Ba_Rep2	A	5644	gene 5602	OS=Willaertia_magna_c2c_maky2	Regular	3405.03	0	16328.2	42	6	17	27.66	1586514	1493762	115042			Green
A_Ba_Rep2	A	889	gene 885	OS=Willaertia_magna_c2c_maky2	Regular	3403.47	0	11287.6	27	5	16	31.31	498472	489790	46844			Green	890
A_Ba_Rep2	A	7492	gene 7439	OS=Willaertia_magna_c2c_maky2	Regular	3348.25	0	28021.7	60	11	30	42.86	496765	394432	41585			Green
A_Ba_Rep2	A	13630	gene 13550	OS=Willaertia_magna_c2c_maky2	Regular	3328.56	0	34395	85	18	33	54.17	2832965	1961995	339817			Green
A_Ba_Rep2	A	7686	gene 7632	OS=Willaertia_magna_c2c_maky2	Regular	3325.5	0	53920.3	73	12	42	23.08	1136186	822985	126479			Green
A_Ba_Rep2	A	5998	gene 5954	OS=Willaertia_magna_c2c_maky2	Regular	3316.96	0	28348.2	58	8	22	45.9	578203	0	68779			Green	5997
A_Ba_Rep2	A	5997	gene 5954	OS=Willaertia_magna_c2c_maky2	Regular	3316.96	0	26297	58	8	20	49.56	578964	511521	68779			Green	5998
A_Ba_Rep2	A	7700	gene 7646	OS=Willaertia_magna_c2c_maky2	Regular	3299.34	0	18218.5	39	9	17	49.36	455241	403546	39280			Green
A_Ba_Rep2	A	4276	gene 4246	OS=Willaertia_magna_c2c_maky2	Regular	3259.74	0	21947.7	63	9	22	45.11	772947	547296	52305			Green
A_Ba_Rep2	A	11411	gene 11341	OS=Willaertia_magna_c2c_maky2	Regular	3247.92	0	31645.9	88	11	30	34.16	2591726	1807381	403405			Green
A_Ba_Rep2	A	4054	gene 4025	OS=Willaertia_magna_c2c_maky2	Regular	3217.95	0	93158.9	159	28	69	42.72	1582408	1015963	277542			Green
A_Ba_Rep2	A	2182	gene 2168	OS=Willaertia_magna_c2c_maky2	Regular	3216.34	0	43201.4	86	15	34	39.55	989219	749467	112026			Green
A_Ba_Rep2	A	12871	gene 12792	OS=Willaertia_magna_c2c_maky2	Regular	3204.22	0	55843.1	89	13	37	29.49	1079406	753283	129081			Green
A_Ba_Rep2	A	1624	gene 1614	OS=Willaertia_magna_c2c_maky2	Regular	3201.07	0	14977.4	38	5	17	30.08	883654	798640	109928			Green
A_Ba_Rep2	A	9312	gene 9252	OS=Willaertia_magna_c2c_maky2	Regular	3168.01	0	18429.4	16	2	14	14.01	162978	235754	22260			Green
A_Ba_Rep2	A	2304	gene 2287	OS=Willaertia_magna_c2c_maky2	Regular	3139.96	0	35342.8	76	7	20	31.29	1217594	881182	170135			Green	2760 8085 8168 17847
A_Ba_Rep2	A	15819	gene 15722	OS=Willaertia_magna_c2c_maky2	Regular	3117.44	0	57678.9	101	17	60	24.24	1617727	951322	155644			Green	2895
A_Ba_Rep2	A	16209	gene 16110	OS=Willaertia_magna_c2c_maky2	Regular	3113.38	0	41099	125	19	34	40.44	1898162	1290230	148547			Green
A_Ba_Rep2	A	11680	gene 11608	OS=Willaertia_magna_c2c_maky2	Regular	3113.14	0	17087.9	29	4	18	27.52	536258	788284	50896			Green
A_Ba_Rep2	A	6078	gene 6032	OS=Willaertia_magna_c2c_maky2	Regular	3093.3	0	59282.8	98	21	44	36.24	1086417	654281	113771			Green	6660
A_Ba_Rep2	A	9354	gene 9294	OS=Willaertia_magna_c2c_maky2	Regular	3070.77	0	15821.5	42	8	13	44.14	566827	545802	55753			Green
A_Ba_Rep2	A	17146	gene 17041	OS=Willaertia_magna_c2c_maky2	Regular	3042.24	0	19288.2	60	8	16	33.93	1018856	889547	100766			Green
A_Ba_Rep2	A	13784	gene 13701	OS=Willaertia_magna_c2c_maky2	Regular	3039.26	0	16954.4	19	2	18	19.31	70372	0	30423			Green	1291
A_Ba_Rep2	A	17570	gene 17463	OS=Willaertia_magna_c2c_maky2	Regular	3029.43	0	22076.9	14	3	9	20.4	292142	872841	14182			Green
A_Ba_Rep2	A	6070	gene 6025	OS=Willaertia_magna_c2c_maky2	Regular	2955.02	0	50871.5	107	20	36	40.09	2483938	1333199	364501			Green
A_Ba_Rep2	A	13634	gene 13554	OS=Willaertia_magna_c2c_maky2	Regular	2908.22	0	58319.1	88	25	51	38.86	827760	578465	151048			Green
A_Ba_Rep2	A	4830	gene 4797	OS=Willaertia_magna_c2c_maky2	Regular	2866.17	0	47770.5	95	11	47	20.29	1804731	1422722	231312			Green
A_Ba_Rep2	A	2076	gene 2062	OS=Willaertia_magna_c2c_maky2	Regular	2804.16	0	61540.2	88	18	46	31.73	877378	461973	117435			Green	18546
A_Ba_Rep2	A	12748	gene 12669	OS=Willaertia_magna_c2c_maky2	Regular	2772.6	0	20273.4	53	9	13	33.33	580272	432730	66070			Green
A_Ba_Rep2	A	12929	gene 12850	OS=Willaertia_magna_c2c_maky2	Regular	2756.93	0	58846	64	14	53	21.34	345100	343443	73239			Green
A_Ba_Rep2	A	3192	gene 3169	OS=Willaertia_magna_c2c_maky2	Regular	2752.46	0	33082.2	62	11	15	33.54	877781	819135	78868			Green
A_Ba_Rep2	A	9838	gene 9774	OS=Willaertia_magna_c2c_maky2	Regular	2745.33	0	23742.6	38	6	22	17.87	919242	888185	211922			Green
A_Ba_Rep2	A	4900	gene 4866	OS=Willaertia_magna_c2c_maky2	Regular	2704.66	0	16250.9	53	7	13	36.91	417539	344783	29113			Green
A_Ba_Rep2	A	4008	gene 3979	OS=Willaertia_magna_c2c_maky2	Regular	2680.94	0	28632.7	26	6	21	10.94	415138	616659	36306			Green
A_Ba_Rep2	A	10267	gene 10199	OS=Willaertia_magna_c2c_maky2	Regular	2606.25	0	28582.9	86	9	25	31.8	964862	583114	189657			Green
A_Ba_Rep2	A	17558	gene 17451	OS=Willaertia_magna_c2c_maky2	Regular	2589.51	0	45199.1	69	16	35	32.66	290148	218239	27465			Green
A_Ba_Rep2	A	17188	gene 17083	OS=Willaertia_magna_c2c_maky2	Regular	2545.18	0	21282.3	38	4	23	29.73	469274	386499	63902			Green
A_Ba_Rep2	A	1746	gene 1735	OS=Willaertia_magna_c2c_maky2	Regular	2504.91	0	50724.6	80	17	42	33.33	1178705	912062	134650			Green
A_Ba_Rep2	A	10812	gene 10743	OS=Willaertia_magna_c2c_maky2	Regular	2493.9	0	20290.2	35	9	17	36.72	211922	176550	40363			Green	11415
A_Ba_Rep2	A	1894	gene 1882	OS=Willaertia_magna_c2c_maky2	Regular	2492.51	0	18535.7	21	4	19	18.63	376533	562082	56944			Green
A_Ba_Rep2	A	1632	gene 1622	OS=Willaertia_magna_c2c_maky2	Regular	2481.32	0	42724	57	7	43	13.37	4404379	0	157143			Green	2128 5203 7012 8467 8858 17620 18182
A_Ba_Rep2	A	3205	gene 3182	OS=Willaertia_magna_c2c_maky2	Regular	2478.54	0	54792.4	70	14	59	21.35	770194	692984	69624			Green
A_Ba_Rep2	A	11415	gene 11345	OS=Willaertia_magna_c2c_maky2	Regular	2407.68	0	20304.2	26	5	17	31.07	143120	0	29805			Green	10812
A_Ba_Rep2	A	9808	gene 9744	OS=Willaertia_magna_c2c_maky2	Regular	2399.54	0	24671.8	56	7	13	34.4	373984	311928	52266			Green
A_Ba_Rep2	A	8773	gene 8716	OS=Willaertia_magna_c2c_maky2	Regular	2397.5	0	53219.6	66	14	29	30.23	567307	537311	62265			Green
A_Ba_Rep2	A	10548	gene 10479	OS=Willaertia_magna_c2c_maky2	Regular	2380.46	0	42602.4	51	9	35	32.28	472891	373437	76239			Green
A_Ba_Rep2	A	4119	gene 4089	OS=Willaertia_magna_c2c_maky2	Regular	2351.3	0	27719.7	44	6	26	22.92	1413674	1103631	41284			Green
A_Ba_Rep2	A	2031	gene 2018	OS=Willaertia_magna_c2c_maky2	Regular	2298.14	0	25377.7	90	12	32	40.79	1342858	831816	96766			Green
A_Ba_Rep2	A	15465	gene 15369	OS=Willaertia_magna_c2c_maky2	Regular	2270.22	0	23506.7	50	8	15	31.19	288236	227199	47984			Green
A_Ba_Rep2	A	2872	gene 2850	OS=Willaertia_magna_c2c_maky2	Regular	2227.23	0	14536.4	55	7	12	25.2	732404	638238	58831			Green
A_Ba_Rep2	A	13914	gene 13828	OS=Willaertia_magna_c2c_maky2	Regular	2181.01	0	10220.2	37	3	10	27.91	204127	140025	27101			Green
A_Ba_Rep2	A	3593	gene 3567	OS=Willaertia_magna_c2c_maky2	Regular	2166.78	0	18966.8	30	5	15	33.94	638032	944378	39059			Green
A_Ba_Rep2	A	5704	gene 5661	OS=Willaertia_magna_c2c_maky2	Regular	2132.3	0	11559	22	4	7	54.17	169120	160381	43648			Green
A_Ba_Rep2	A	16363	gene 16263	OS=Willaertia_magna_c2c_maky2	Regular	2130.84	0	104173	49	14	69	14.19	283962	247232	57066			Green	11762
A_Ba_Rep2	A	4612	gene 4580	OS=Willaertia_magna_c2c_maky2	Regular	2127.12	0	85743.4	84	21	82	17.36	1074927	673340	111318			Green	6380
A_Ba_Rep2	A	9533	gene 9470	OS=Willaertia_magna_c2c_maky2	Regular	2124.17	0	59655.1	79	16	51	27.62	674658	467493	81063			Green
A_Ba_Rep2	A	6425	gene 6377	OS=Willaertia_magna_c2c_maky2	Regular	2123.37	0	18213.2	45	6	11	35.44	582666	576413	61669			Green
A_Ba_Rep2	A	11762	gene 11690	OS=Willaertia_magna_c2c_maky2	Regular	2119.86	0	20015.6	23	7	13	16.57	247434	0	42121			Green	16363
A_Ba_Rep2	A	3905	gene 3876	OS=Willaertia_magna_c2c_maky2	Regular	2111.89	0	129788	170	30	110	22.18	2438801	1161069	208600			Green
A_Ba_Rep2	A	16224	gene 16125	OS=Willaertia_magna_c2c_maky2	Regular	2105.7	0	44706.6	73	10	42	23.65	865946	543899	142262			Green
A_Ba_Rep2	A	228	gene 228	OS=Willaertia_magna_c2c_maky2	Regular	2055.14	0	109396	107	26	83	22.5	1146294	616567	160267			Green
A_Ba_Rep2	A	15342	gene 15247	OS=Willaertia_magna_c2c_maky2	Regular	2044.31	0	48113.6	71	15	40	36.34	398190	316119	41819			Green
A_Ba_Rep2	A	18001	gene 17893	OS=Willaertia_magna_c2c_maky2	Regular	2031.44	0	29623.9	67	11	35	33.6	1563608	1184051	121376			Green
A_Ba_Rep2	A	4091	gene 4061	OS=Willaertia_magna_c2c_maky2	Regular	2030.96	0	52560.1	103	20	48	30.72	1006704	718307	104283			Green
A_Ba_Rep2	A	2112	gene 2098	OS=Willaertia_magna_c2c_maky2	Regular	2030.53	0	52600.4	54	15	45	15.54	181408	160986	38387			Green	18058
A_Ba_Rep2	A	3914	gene 3885	OS=Willaertia_magna_c2c_maky2	Regular	2018.97	0	13165.9	36	5	11	37.72	762732	722166	90232			Green
A_Ba_Rep2	A	16035	gene 15938	OS=Willaertia_magna_c2c_maky2	Regular	2001.73	0	48350.7	58	12	39	19.71	400978	203732	73227			Green
A_Ba_Rep2	A	10050	gene 9984	OS=Willaertia_magna_c2c_maky2	Regular	1999.52	0	58040.7	104	22	50	34.28	1232352	1016884	105305			Green
A_Ba_Rep2	A	6660	gene 6611	OS=Willaertia_magna_c2c_maky2	Regular	1976.11	0	58629	87	18	41	36.88	1090991	850033	161396			Green	6078
A_Ba_Rep2	A	12339	gene 12264	OS=Willaertia_magna_c2c_maky2	Regular	1966.49	0	81405.7	91	15	76	23.97	827003	456308	133682			Green	2143 3368
A_Ba_Rep2	A	12691	gene 12613	OS=Willaertia_magna_c2c_maky2	Regular	1963.7	0	27143.5	27	5	16	19.51	197880	194830	14499			Green
A_Ba_Rep2	A	16371	gene 16271	OS=Willaertia_magna_c2c_maky2	Regular	1958.15	0	74309.3	78	27	60	24.14	1535973	191642	79591			Green	11893
A_Ba_Rep2	A	1856	gene 1844	OS=Willaertia_magna_c2c_maky2	Regular	1933.83	0	17907.7	35	6	20	21.15	177517	154801	22775			Green
A_Ba_Rep2	A	18058	gene 17950	OS=Willaertia_magna_c2c_maky2	Regular	1923.79	0	14821.9	21	5	13	22.22	162349	0	21744			Green	2112
A_Ba_Rep2	A	6013	gene 5968	OS=Willaertia_magna_c2c_maky2	Regular	1916.9	0	15860.1	30	7	14	26.28	755900	485536	41438			Green	4787 15131 15132
A_Ba_Rep2	A	12810	gene 12731	OS=Willaertia_magna_c2c_maky2	Regular	1882.55	0	19974	50	6	13	35.39	2931487	0	58462			Green	12412 16235
A_Ba_Rep2	A	9829	gene 9765	OS=Willaertia_magna_c2c_maky2	Regular	1876.86	0	22199.4	58	9	18	48.06	165348	129341	34920			Green
A_Ba_Rep2	A	3696	gene 3670	OS=Willaertia_magna_c2c_maky2	Regular	1836.5	0	22754.6	37	7	18	19.12	343236	308864	33776			Green	248 5283 5475 8729 10660 10862 15896 16053 17191 17367
A_Ba_Rep2	A	1156	gene 1151	OS=Willaertia_magna_c2c_maky2	Regular	1806.47	0	76296.6	112	26	72	23.07	805513	628922	114026			Green
A_Ba_Rep2	A	4112	gene 4082	OS=Willaertia_magna_c2c_maky2	Regular	1764.11	0	27551.3	47	7	18	49.37	577073	381856	62786			Green
A_Ba_Rep2	A	1886	gene 1874	OS=Willaertia_magna_c2c_maky2	Regular	1751.83	0	23561.3	23	6	12	22.66	158144	233084	20179			Green
A_Ba_Rep2	A	8049	gene 7995	OS=Willaertia_magna_c2c_maky2	Regular	1745.63	0	32191.3	47	12	28	29.07	616113	603106	66678			Green
A_Ba_Rep2	A	6702	gene 6653	OS=Willaertia_magna_c2c_maky2	Regular	1734.27	0	68621.4	60	17	70	21.16	898915	740465	88049			Green	10756
A_Ba_Rep2	A	16505	gene 16402	OS=Willaertia_magna_c2c_maky2	Regular	1728.6	0	14130.3	19	4	13	28.91	323416	915570	15321			Green
A_Ba_Rep2	A	4517	gene 4486	OS=Willaertia_magna_c2c_maky2	Regular	1726.4	0	44815.9	53	13	29	22.69	441643	377285	54385			Green
A_Ba_Rep2	A	13223	gene 13143	OS=Willaertia_magna_c2c_maky2	Regular	1718.86	0	41979.2	45	12	33	26.61	359448	292258	36365			Green
A_Ba_Rep2	A	8858	gene 8800	OS=Willaertia_magna_c2c_maky2	Regular	1716.77	0	161332	66	28	116	11.64	548339	131287	82852			Green	1632 5203 8467 17620
A_Ba_Rep2	A	8565	gene 8510	OS=Willaertia_magna_c2c_maky2	Regular	1698.65	0	33934.2	40	7	25	14.93	529130	499510	56179			Green
A_Ba_Rep2	A	1206	gene 1201	OS=Willaertia_magna_c2c_maky2	Regular	1697.61	0	62061	114	31	62	45.63	1166561	688312	181251			Green
A_Ba_Rep2	A	4844	gene 4810	OS=Willaertia_magna_c2c_maky2	Regular	1685.47	0	22160.5	32	6	30	31.61	403984	347804	24856			Green
A_Ba_Rep2	A	3656	gene 3630	OS=Willaertia_magna_c2c_maky2	Regular	1668.49	0	14402	26	4	12	25	532246	531591	39068			Green
A_Ba_Rep2	A	14950	gene 14860	OS=Willaertia_magna_c2c_maky2	Regular	1650.18	0	20826.2	23	4	8	18.42	194157	192747	13914			Green
A_Ba_Rep2	A	1453	gene 1444	OS=Willaertia_magna_c2c_maky2	Regular	1646.57	0	101356	108	24	68	21.66	1020803	853827	103693			Green
A_Ba_Rep2	A	18258	gene 18149	OS=Willaertia_magna_c2c_maky2	Regular	1641.23	0	36649.3	35	13	48	30.91	351691	9671.84	51764			Green	15977
A_Ba_Rep2	A	15932	gene 15835	OS=Willaertia_magna_c2c_maky2	Regular	1636.45	0	194879	238	52	140	22.35	1632817	564187	174991			Green
A_Ba_Rep2	A	11809	gene 11737	OS=Willaertia_magna_c2c_maky2	Regular	1634.28	0	35371.1	56	10	35	35.13	372301	290622	55412			Green
A_Ba_Rep2	A	8777	gene 8720	OS=Willaertia_magna_c2c_maky2	Regular	1605.51	0	16084.9	21	4	12	52.82	211865	208783	24251			Green
A_Ba_Rep2	A	11062	gene 10992	OS=Willaertia_magna_c2c_maky2	Regular	1589.78	0	14941.1	26	5	20	43.65	247845	147193	25704			Green
A_Ba_Rep2	A	10429	gene 10360	OS=Willaertia_magna_c2c_maky2	Regular	1575.86	0	20870.7	18	3	13	28.27	205073	252480	25940			Green	15898 15899
A_Ba_Rep2	A	92	gene 92	OS=Willaertia_magna_c2c_maky2	Regular	1565.1	0	63469.6	81	16	57	24.83	1517089	655348	99684			Green
A_Ba_Rep2	A	16405	gene 16305	OS=Willaertia_magna_c2c_maky2	Regular	1561.5	0	15978.8	23	6	14	22.14	286329	366702	8759			Green
A_Ba_Rep2	A	10133	gene 10065	OS=Willaertia_magna_c2c_maky2	Regular	1547.88	0	40027	56	11	36	31.04	627401	521523	53407			Green
A_Ba_Rep2	A	15898	gene 15801	OS=Willaertia_magna_c2c_maky2	Regular	1536.77	0	23356.3	17	3	12	10.93	199482	46515.5	24753			Green	10429 15899
A_Ba_Rep2	A	8035	gene 7981	OS=Willaertia_magna_c2c_maky2	Regular	1518.49	0	36711.5	34	8	27	24.21	652238	372773	51927			Green
A_Ba_Rep2	A	2760	gene 2738	OS=Willaertia_magna_c2c_maky2	Regular	1504.49	0	48180.2	51	9	29	6.53	330332	44369	31438			Green	2304 8085 8168 17847
A_Ba_Rep2	A	5263	gene 5221	OS=Willaertia_magna_c2c_maky2	Regular	1498.96	0	108738	119	28	86	21.08	1100298	579050	187627			Green
A_Ba_Rep2	A	15899	gene 15802	OS=Willaertia_magna_c2c_maky2	Regular	1496.18	0	34140.6	14	1	19	3.85	198038	0	23428			Green	10429 15898
A_Ba_Rep2	A	13767	gene 13684	OS=Willaertia_magna_c2c_maky2	Regular	1493.23	0	32391.4	42	11	23	24.03	208864	149436	26666			Green
A_Ba_Rep2	A	11258	gene 11188	OS=Willaertia_magna_c2c_maky2	Regular	1477.14	0	38823.4	70	15	36	27.25	769965	400192	81614			Green
A_Ba_Rep2	A	2208	gene 2194	OS=Willaertia_magna_c2c_maky2	Regular	1477.14	0	24735.2	18	3	19	21.52	200393	293424	20426			Green
A_Ba_Rep2	A	17847	gene 17739	OS=Willaertia_magna_c2c_maky2	Regular	1411.26	0	35046.4	28	4	17	8.95	318336	0	24241			Green	2304 2760 8085 8168
A_Ba_Rep2	A	6018	gene 5973	OS=Willaertia_magna_c2c_maky2	Regular	1391.35	0	115040	112	25	98	18.43	690320	450598	84877			Green
A_Ba_Rep2	A	11030	gene 10960	OS=Willaertia_magna_c2c_maky2	Regular	1386.97	0	32141.5	39	10	29	37.2	301109	243552	53981			Green
A_Ba_Rep2	A	9935	gene 9869	OS=Willaertia_magna_c2c_maky2	Regular	1375.15	0	100555	105	29	90	19.19	942405	313155	75332			Green
A_Ba_Rep2	A	2556	gene 2537	OS=Willaertia_magna_c2c_maky2	Regular	1369.84	0	43427.9	67	13	36	18.02	560234	420869	61382			Green
A_Ba_Rep2	A	248	gene 248	OS=Willaertia_magna_c2c_maky2	Regular	1360.52	0	26040.3	41	8	24	19.57	263568	0	38222			Green	3696 5283 5475 8729 10660 10862 15896 16053 17191 17367
A_Ba_Rep2	A	13442	gene 13362	OS=Willaertia_magna_c2c_maky2	Regular	1358.08	0	45479.9	55	17	40	17.48	266492	119234	51146			Green
A_Ba_Rep2	A	3183	gene 3160	OS=Willaertia_magna_c2c_maky2	Regular	1357.44	0	31175.5	45	9	24	22.79	657307	595582	53236			Green
A_Ba_Rep2	A	11055	gene 10985	OS=Willaertia_magna_c2c_maky2	Regular	1303.18	0	14430.2	19	2	9	20.63	102509	164427	16203			Green
A_Ba_Rep2	A	5723	gene 5680	OS=Willaertia_magna_c2c_maky2	Regular	1301.68	0	25910.1	43	9	25	29.91	542808	396313	58629			Green
A_Ba_Rep2	A	4122	gene 4092	OS=Willaertia_magna_c2c_maky2	Regular	1289.73	0	13896.4	18	7	17	44.07	118740	107356	9687			Green
A_Ba_Rep2	A	10756	gene 10687	OS=Willaertia_magna_c2c_maky2	Regular	1287.44	0	33087.4	15	4	26	12.54	150638	0	22819			Green	6702
A_Ba_Rep2	A	2978	gene 2956	OS=Willaertia_magna_c2c_maky2	Regular	1267.76	0	47631.3	65	16	35	48.49	712658	477897	116111			Green
A_Ba_Rep2	A	4923	gene 4889	OS=Willaertia_magna_c2c_maky2	Regular	1265.42	0	31554.8	25	3	24	12.64	119813	120331	24750			Green	2921 3586 10563 12902
A_Ba_Rep2	A	8168	gene 8114	OS=Willaertia_magna_c2c_maky2	Regular	1262.1	0	35386.8	21	3	19	6.05	273967	0	19023			Green	2304 2760 8085 17847
A_Ba_Rep2	A	4021	gene 3992	OS=Willaertia_magna_c2c_maky2	Regular	1260.4	0	30816.7	71	19	21	40.55	287418	230757	28863			Green
A_Ba_Rep2	A	1354	gene 1346	OS=Willaertia_magna_c2c_maky2	Regular	1233.32	0	87265.5	98	21	57	24.31	688206	364620	119392			Green
A_Ba_Rep2	A	842	gene 839	OS=Willaertia_magna_c2c_maky2	Regular	1232.12	0	50102.5	82	17	41	17.07	1171953	924524	121955			Green
A_Ba_Rep2	A	2450	gene 2433	OS=Willaertia_magna_c2c_maky2	Regular	1216.63	0	80994	83	19	61	12.69	1281762	326305	83065			Green
A_Ba_Rep2	A	1431	gene 1422	OS=Willaertia_magna_c2c_maky2	Regular	1216.56	0	22447.9	30	6	13	17.82	199866	177748	25118			Green
A_Ba_Rep2	A	17469	gene 17362	OS=Willaertia_magna_c2c_maky2	Regular	1208.81	0	14086.2	33	5	11	39.84	128112	89586	20619			Green
A_Ba_Rep2	A	8499	gene 8444	OS=Willaertia_magna_c2c_maky2	Regular	1205.11	0	52373.6	45	10	26	11.04	359463	349959	38891			Green
A_Ba_Rep2	A	3692	gene 3666	OS=Willaertia_magna_c2c_maky2	Regular	1190.76	0	21254.1	24	4	14	20.74	212337	207238	19028			Green
A_Ba_Rep2	A	2853	gene 2831	OS=Willaertia_magna_c2c_maky2	Regular	1190.29	0	34075.2	36	7	32	20	753814	712959	25966			Green
A_Ba_Rep2	A	5281	gene 5239	OS=Willaertia_magna_c2c_maky2	Regular	1181.17	0	62437.7	88	17	45	30.92	721476	462532	65088			Green
A_Ba_Rep2	A	188	gene 188	OS=Willaertia_magna_c2c_maky2	Regular	1170.46	0	42233.3	46	13	37	26.65	428711	380390	83092			Green
A_Ba_Rep2	A	3900	gene 3871	OS=Willaertia_magna_c2c_maky2	Regular	1165.46	0	28500.4	37	14	43	19.31	207873	183247	29674			Green
A_Ba_Rep2	A	15882	gene 15785	OS=Willaertia_magna_c2c_maky2	Regular	1154.41	0	17921.6	24	5	10	23.38	174693	131031	24000			Green
A_Ba_Rep2	A	890	gene 886	OS=Willaertia_magna_c2c_maky2	Regular	1142.63	0	25861.5	13	3	26	7.76	46449	0	2260			Green	889
A_Ba_Rep2	A	10085	gene 10019	OS=Willaertia_magna_c2c_maky2	Regular	1117.62	0	29926.5	29	9	25	18.9	242540	173303	46895			Green
A_Ba_Rep2	A	2954	gene 2932	OS=Willaertia_magna_c2c_maky2	Regular	1112.95	0	54581.7	51	12	38	21.65	304629	247983	43316			Green
A_Ba_Rep2	A	10409	gene 10340	OS=Willaertia_magna_c2c_maky2	Regular	1089.33	0	37028.2	30	8	25	28.84	301380	299177	23665			Green
A_Ba_Rep2	A	13562	gene 13482	OS=Willaertia_magna_c2c_maky2	Regular	1071.64	0	19174.1	13	4	24	22.62	203514	166676	124434			Green	810
A_Ba_Rep2	A	2778	gene 2756	OS=Willaertia_magna_c2c_maky2	Regular	1004.2	0	44780	51	13	47	28.68	160245	100815	61342			Green
A_Ba_Rep2	A	3686	gene 3660	OS=Willaertia_magna_c2c_maky2	Regular	990.705	0	100938	93	24	79	16.52	408062	264021	51946			Green
A_Ba_Rep2	A	5822	gene 5779	OS=Willaertia_magna_c2c_maky2	Regular	989.618	0	10515.1	16	3	8	8.7	74432	211503	19996			Green
A_Ba_Rep2	A	17634	gene 17527	OS=Willaertia_magna_c2c_maky2	Regular	987.733	0	63218.1	68	18	50	28.52	180956	152119	25855			Green
A_Ba_Rep2	A	13621	gene 13541	OS=Willaertia_magna_c2c_maky2	Regular	976.99	0	48561.8	52	14	48	26.3	410213	309599	85850			Green
A_Ba_Rep2	A	5453	gene 5411	OS=Willaertia_magna_c2c_maky2	Regular	975.505	0	37794.8	25	6	20	12.08	42392	38183	9337			Green
A_Ba_Rep2	A	10111	gene 10043	OS=Willaertia_magna_c2c_maky2	Regular	973.26	0	29315.7	33	8	26	22.31	191096	94884	11739			Green
A_Ba_Rep2	A	246	gene 246	OS=Willaertia_magna_c2c_maky2	Regular	972.851	0	33661.2	56	11	38	19.21	450105	373007	61675			Green
A_Ba_Rep2	A	6777	gene 6728	OS=Willaertia_magna_c2c_maky2	Regular	959.997	0	46547.4	27	13	39	13.59	164280	153959	25715			Green
A_Ba_Rep2	A	7876	gene 7822	OS=Willaertia_magna_c2c_maky2	Regular	931.573	0	25707.9	52	8	19	17.7	759421	609244	67842			Green
A_Ba_Rep2	A	11818	gene 11746	OS=Willaertia_magna_c2c_maky2	Regular	931.284	0	121460	79	18	83	12.39	983889	917141	101705			Green
A_Ba_Rep2	A	527	gene 525	OS=Willaertia_magna_c2c_maky2	Regular	916.33	0	75595.6	68	22	61	13.74	494845	425475	58441			Green
A_Ba_Rep2	A	10087	gene 10021	OS=Willaertia_magna_c2c_maky2	Regular	897.405	0	30682.9	32	7	30	15.97	131908	110446	24664			Green
A_Ba_Rep2	A	15046	gene 14955	OS=Willaertia_magna_c2c_maky2	Regular	890.664	0	49623.7	47	13	39	22.66	474557	408947	22720			Green
A_Ba_Rep2	A	152	gene 152	OS=Willaertia_magna_c2c_maky2	Regular	887.354	0	10601.2	6	1	9	7.78	47598	137994	4261			Green
A_Ba_Rep2	A	17854	gene 17746	OS=Willaertia_magna_c2c_maky2	Regular	872.419	0	55318.6	48	17	49	26.68	138269	110693	18151			Green
A_Ba_Rep2	A	4569	gene 4537	OS=Willaertia_magna_c2c_maky2	Regular	861.775	0	17538.8	16	2	10	9.8	88730	252111	10435			Green
A_Ba_Rep2	A	15736	gene 15639	OS=Willaertia_magna_c2c_maky2	Regular	856.503	0	27816.9	25	9	22	12.05	449120	34882.2	208820			Green	2128 3314 3318 5203 12351
A_Ba_Rep2	A	3586	gene 3560	OS=Willaertia_magna_c2c_maky2	Regular	847.744	0	50632.5	31	9	37	15.71	216830	115521	30474			Green	2921 4923 10563 12902
A_Ba_Rep2	A	16417	gene 16317	OS=Willaertia_magna_c2c_maky2	Regular	841.37	0	53183	50	12	43	21.83	128356	120099	26028			Green
A_Ba_Rep2	A	8737	gene 8681	OS=Willaertia_magna_c2c_maky2	Regular	826.822	0.35	43248.2	34	5	38	11.11	485040	434067	55849			Green
A_Ba_Rep2	A	2860	gene 2838	OS=Willaertia_magna_c2c_maky2	Regular	810.679	0.68	60249.2	33	11	63	11.16	55904	49790	10561			Green
A_Ba_Rep2	A	2060	gene 2046	OS=Willaertia_magna_c2c_maky2	Regular	804.875	0.68	55930.8	36	9	44	13.52	186376	157231	13624			Green
A_Ba_Rep2	A	15308	gene 15213	OS=Willaertia_magna_c2c_maky2	Regular	803.664	0.68	50813.4	34	7	41	13.05	180744	158891	22254			Green
A_Ba_Rep2	A	17367	gene 17260	OS=Willaertia_magna_c2c_maky2	Regular	792.936	0.67	23968	37	11	19	18.14	144757	32508.6	14977			Green	248 3696 5283 5475 8729 10660 10862 15896 16053 17191
A_Ba_Rep2	A	11358	gene 11288	OS=Willaertia_magna_c2c_maky2	Regular	792.473	0.67	35540.8	25	7	28	5.72	84407	122346	13649			Green
A_Ba_Rep2	A	10660	gene 10591	OS=Willaertia_magna_c2c_maky2	Regular	792.291	0.66	25487.4	36	13	27	38.33	134796	53740.1	17000			Green	248 3696 5283 5475 8729 10862 15896 16053 17191 17367
A_Ba_Rep2	A	15884	gene 15787	OS=Willaertia_magna_c2c_maky2	Regular	786.618	0.66	64370.6	49	14	66	18.59	285951	210273	46559			Green
A_Ba_Rep2	A	3180	gene 3157	OS=Willaertia_magna_c2c_maky2	Regular	786.129	0.66	47141	52	12	36	18.4	379501	360823	24659			Green
A_Ba_Rep2	A	3590	gene 3564	OS=Willaertia_magna_c2c_maky2	Regular	784.761	0.66	11555.6	14	3	7	32.63	96650	40272.9	7134			Green	13833
A_Ba_Rep2	A	17198	gene 17092	OS=Willaertia_magna_c2c_maky2	Regular	778.947	0.65	49414.9	34	8	42	10.54	389849	109042	43574			Green
A_Ba_Rep2	A	16223	gene 16124	OS=Willaertia_magna_c2c_maky2	Regular	761.885	1.28	39920.4	33	8	33	14.37	175968	147505	13708			Green
A_Ba_Rep2	A	8980	gene 8920	OS=Willaertia_magna_c2c_maky2	Regular	754.165	1.28	49022.4	37	11	44	12.5	242577	164367	19084			Green
A_Ba_Rep2	A	771	gene 768	OS=Willaertia_magna_c2c_maky2	Regular	737.424	1.27	23029.2	18	7	17	18	36896	9236.97	18087			Green	4736
A_Ba_Rep2	A	3368	gene 3344	OS=Willaertia_magna_c2c_maky2	Regular	733.943	1.26	82968.4	65	16	85	14.17	2475632	71404.8	99661			Green	12339
A_Ba_Rep2	A	9476	gene 9413	OS=Willaertia_magna_c2c_maky2	Regular	728.648	1.25	26639.7	23	7	17	6.44	286130	715233	18857			Green
A_Ba_Rep2	A	7502	gene 7449	OS=Willaertia_magna_c2c_maky2	Regular	727.27	1.24	37820.3	20	7	39	12.39	76980	21961.6	24861			Green	13139
A_Ba_Rep2	A	2143	gene 2129	OS=Willaertia_magna_c2c_maky2	Regular	721.937	1.25	79614.8	59	26	78	21.46	482622	100496	52602			Green	12339
A_Ba_Rep2	A	4736	gene 4703	OS=Willaertia_magna_c2c_maky2	Regular	715.351	1.22	51333.3	35	13	47	18.22	43012	25778	19466			Green	771
A_Ba_Rep2	A	9190	gene 9130	OS=Willaertia_magna_c2c_maky2	Regular	711.575	1.52	35680	26	9	34	21.59	103567	100090	11073			Green
A_Ba_Rep2	A	16726	gene 16623	OS=Willaertia_magna_c2c_maky2	Regular	697.769	1.78	73312.2	55	18	52	7.75	863498	612244	58955			Green
A_Ba_Rep2	A	13137	gene 13058	OS=Willaertia_magna_c2c_maky2	Regular	688.794	2.05	51372	63	16	45	15.89	809406	139898	112092			Green	1646 10686
A_Ba_Rep2	A	5475	gene 5433	OS=Willaertia_magna_c2c_maky2	Regular	687.591	2.05	24366.4	27	8	20	14.75	157885	97109.9	10783			Green	248 3696 5283 8729 10660 10862 15896 16053 17191 17367
A_Ba_Rep2	A	4918	gene 4884	OS=Willaertia_magna_c2c_maky2	Regular	677.15	2.32	53237.2	36	8	36	9.15	208089	201427	60804			Green
A_Ba_Rep2	A	13139	gene 13060	OS=Willaertia_magna_c2c_maky2	Regular	666.989	2.31	235259	87	39	182	4.35	103701	45736.4	45627			Green	7502
A_Ba_Rep2	A	14898	gene 14808	OS=Willaertia_magna_c2c_maky2	Regular	663.784	2.29	26896.7	12	4	25	5.58	111118	0	12271			Green	8463
A_Ba_Rep2	A	8463	gene 8408	OS=Willaertia_magna_c2c_maky2	Regular	663.784	2.29	25944.7	12	4	24	5.78	111118	312849	12271			Green	14898
A_Ba_Rep2	A	10862	gene 10792	OS=Willaertia_magna_c2c_maky2	Regular	660.956	2.28	41421.1	32	9	39	13.29	79514	567.809	13180			Green	248 3696 5283 5475 8729 10660 15896 16053 17191 17367
A_Ba_Rep2	A	6164	gene 6118	OS=Willaertia_magna_c2c_maky2	Regular	656.863	2.27	39891.1	25	7	33	9.8	167025	162031	63515			Green
A_Ba_Rep2	A	9879	gene 9815	OS=Willaertia_magna_c2c_maky2	Regular	655.221	2.27	36036.8	38	13	34	13.23	228381	172706	30385			Green
A_Ba_Rep2	A	15144	gene 15052	OS=Willaertia_magna_c2c_maky2	Regular	653.04	2.54	66823.8	58	13	51	11.8	181541	141478	37511			Green	4574
A_Ba_Rep2	A	4613	gene 4581	OS=Willaertia_magna_c2c_maky2	Regular	648.257	2.53	52098	48	13	54	13.63	196251	138857	31884			Green
A_Ba_Rep2	A	11340	gene 11270	OS=Willaertia_magna_c2c_maky2	Regular	644.555	2.51	60911.1	25	9	47	8.71	201714	164622	36502			Green
A_Ba_Rep2	A	8729	gene 8673	OS=Willaertia_magna_c2c_maky2	Regular	640.541	2.49	23223	25	8	22	5.26	87782	0	10863			Green	248 3696 5283 5475 10660 10862 15896 16053 17191 17367
A_Ba_Rep2	A	18546	gene 18437	OS=Willaertia_magna_c2c_maky2	Regular	638.703	2.49	38941.6	20	6	36	15.31	451579	1370.36	9669			Green	2076
A_Ba_Rep2	A	12902	gene 12823	OS=Willaertia_magna_c2c_maky2	Regular	633.11	2.47	49613	23	10	29	8.88	93433	3688.07	21056			Green	2921 3586 4923 10563
A_Ba_Rep2	A	15050	gene 14959	OS=Willaertia_magna_c2c_maky2	Regular	626.908	2.46	88436.4	54	19	81	12.19	457242	393765	53914			Green
A_Ba_Rep2	A	4542	gene 4511	OS=Willaertia_magna_c2c_maky2	Regular	623.108	2.45	47756.9	42	16	45	15.62	353861	254232	35210			Green
A_Ba_Rep2	A	15250	gene 15157	OS=Willaertia_magna_c2c_maky2	Regular	621.476	2.44	52673	33	13	39	11.61	67616	31392	36355			Green
A_Ba_Rep2	A	3604	gene 3578	OS=Willaertia_magna_c2c_maky2	Regular	608.616	2.41	41001.5	29	9	31	13.04	217542	194747	23879			Green
A_Ba_Rep2	A	16235	gene 16136	OS=Willaertia_magna_c2c_maky2	Regular	605.121	2.4	19966	30	5	13	24.72	781917	0	17702			Green	12412 12810
A_Ba_Rep2	A	16053	gene 15956	OS=Willaertia_magna_c2c_maky2	Regular	598.245	2.43	57759.6	21	11	56	7.68	82268	837.85	12044			Green	248 3696 5283 5475 8729 10660 10862 15896 17191 17367
A_Ba_Rep2	A	10563	gene 10494	OS=Willaertia_magna_c2c_maky2	Regular	589.955	2.35	40002	17	6	28	14.86	86418	1826.45	16330			Green	2921 3586 4923 12902
A_Ba_Rep2	A	5283	gene 5241	OS=Willaertia_magna_c2c_maky2	Regular	585.225	2.58	25997.4	21	7	25	10.87	84635	1962.11	11050			Green	248 3696 5475 8729 10660 10862 15896 16053 17191 17367
A_Ba_Rep2	A	15896	gene 15799	OS=Willaertia_magna_c2c_maky2	Regular	582.315	2.58	23437.8	12	3	20	8.25	79785	10132.3	8028			Green	248 3696 5283 5475 8729 10660 10862 16053 17191 17367
A_Ba_Rep2	A	2921	gene 2899	OS=Willaertia_magna_c2c_maky2	Regular	569.285	2.57	50573.9	23	8	33	9.38	101590	4182.59	27495			Green	3586 4923 10563 12902
A_Ba_Rep2	A	17191	gene 17086	OS=Willaertia_magna_c2c_maky2	Regular	560.106	3.25	26182.3	10	1	19	4.8	74622	0	7291			Green	248 3696 5283 5475 8729 10660 10862 15896 16053 17367
A_Ba_Rep2	A	6380	gene 6332	OS=Willaertia_magna_c2c_maky2	Regular	540.236	3.16	50795	47	14	35	19.96	778111	624628	73703			Green	4612
A_Ba_Rep2	A	8254	gene 8200	OS=Willaertia_magna_c2c_maky2	Regular	537.267	3.37	173503	131	35	159	18.45	1300984	180672	119265			Green
A_Ba_Rep2	A	16823	gene 16719	OS=Willaertia_magna_c2c_maky2	Regular	507.822	2.42	41201.3	26	10	28	11.6	102772	49221	9079			Green	9305
A_Ba_Rep3	A	1389	gene 1381	OS=Willaertia_magna_c2c_maky2	Regular	65001.8	0	13872.8	217	14	11	99.24	16825000	12510870	849104			Green	3597
A_Ba_Rep3	A	3597	gene 3571	OS=Willaertia_magna_c2c_maky2	Regular	46160.7	0	13885.8	189	14	11	99.24	13809130	1803644	739124			Green	1389
A_Ba_Rep3	A	8173	gene 8119	OS=Willaertia_magna_c2c_maky2	Regular	46005.6	0	7469.24	82	6	7	83.58	3779317	3448780	181161			Green
A_Ba_Rep3	A	5203	gene 5163	OS=Willaertia_magna_c2c_maky2	Regular	41558.4	0	41957.1	269	31	39	70.51	16836500	8031775	1648475			Green	1632 2128 3314 3318 6978 7012 7485 8467 8544 8858 12310 12351 17620 18182
A_Ba_Rep3	A	10686	gene 10617	OS=Willaertia_magna_c2c_maky2	Regular	32656.7	0	45966.8	399	35	42	73.3	20469560	10444060	2633090			Green	1646 13137
A_Ba_Rep3	A	1646	gene 1636	OS=Willaertia_magna_c2c_maky2	Regular	31419	0	42575.9	455	31	35	60.19	21251750	0	3048941			Green	10686 13137
A_Ba_Rep3	A	4120	gene 4090	OS=Willaertia_magna_c2c_maky2	Regular	31103.8	0	10265.6	91	7	12	83.15	2404521	2296722	141405			Green
A_Ba_Rep3	A	3318	gene 3294	OS=Willaertia_magna_c2c_maky2	Regular	27185.8	0	11511.1	111	12	12	90.29	3936977	0	601818			Green	2128 3314 5203 6978 7485 8544 12310 12351
A_Ba_Rep3	A	3314	gene 3290	OS=Willaertia_magna_c2c_maky2	Regular	27185.8	0	13334.2	148	12	12	78.15	4576973	0	949576			Green	2128 3318 5203 6978 7485 8544 12310 12351
A_Ba_Rep3	A	12351	gene 12276	OS=Willaertia_magna_c2c_maky2	Regular	25790.7	0	10382.8	100	11	11	88.17	3455215	0	577997			Green	2128 3314 3318 5203 6978 7485 12310
A_Ba_Rep3	A	15548	gene 15452	OS=Willaertia_magna_c2c_maky2	Regular	25087.4	0	46885.6	256	19	38	54.23	6387146	3119269	573980			Green
A_Ba_Rep3	A	7984	gene 7930	OS=Willaertia_magna_c2c_maky2	Regular	23731.7	0	12910.3	54	4	14	36.94	815939	698719	180102			Green
A_Ba_Rep3	A	17314	gene 17207	OS=Willaertia_magna_c2c_maky2	Regular	21974.9	0	16417.1	109	8	9	55.24	2319086	1747818	260464			Green
A_Ba_Rep3	A	613	gene 611	OS=Willaertia_magna_c2c_maky2	Regular	18664.5	0	21776.9	140	16	19	73.47	3956722	2390807	393003			Green
A_Ba_Rep3	A	7710	gene 7656	OS=Willaertia_magna_c2c_maky2	Regular	18234.5	0	22209.7	121	11	24	60	3398196	2995582	319981			Green
A_Ba_Rep3	A	13887	gene 13801	OS=Willaertia_magna_c2c_maky2	Regular	16738.7	0	9900.41	30	3	8	45.88	809869	770720	116210			Green
A_Ba_Rep3	A	2401	gene 2384	OS=Willaertia_magna_c2c_maky2	Regular	16718.6	0	52788.5	249	18	47	44.92	5630946	3464271	855519			Green
A_Ba_Rep3	A	4103	gene 4073	OS=Willaertia_magna_c2c_maky2	Regular	16141.2	0	38723	239	21	32	71.1	6987859	4574901	726415			Green
A_Ba_Rep3	A	12412	gene 12336	OS=Willaertia_magna_c2c_maky2	Regular	15225.3	0	20029.1	96	9	13	74.72	6334368	5685183	192779			Green	12810 15093 16235
A_Ba_Rep3	A	16310	gene 16210	OS=Willaertia_magna_c2c_maky2	Regular	14997.7	0	26765.4	190	15	19	51.23	3728303	2333143	294589			Green
A_Ba_Rep3	A	15977	gene 15880	OS=Willaertia_magna_c2c_maky2	Regular	13154	0	36860.4	144	14	42	41.69	1820617	1122741	353253			Green	18258
A_Ba_Rep3	A	6068	gene 6023	OS=Willaertia_magna_c2c_maky2	Regular	12837.5	0	15251.1	62	6	10	37.59	2062981	2037832	123853			Green
A_Ba_Rep3	A	7485	gene 7432	OS=Willaertia_magna_c2c_maky2	Regular	12801.4	0	6000.85	32	4	7	68.42	1390281	0	91871			Green	3314 3318 5203 6978 12310 12351
A_Ba_Rep3	A	6978	gene 6927	OS=Willaertia_magna_c2c_maky2	Regular	12801.4	0	4763.54	32	4	4	86.67	1390281	0	91871			Green	3314 3318 5203 7485 12310 12351
A_Ba_Rep3	A	4047	gene 4018	OS=Willaertia_magna_c2c_maky2	Regular	12552.2	0	7572.85	30	4	8	53.73	751473	1936926	171097			Green
A_Ba_Rep3	A	1263	gene 1257	OS=Willaertia_magna_c2c_maky2	Regular	12445.3	0	21688.3	96	9	18	44.57	1538370	889936	136157			Green
A_Ba_Rep3	A	8467	gene 8412	OS=Willaertia_magna_c2c_maky2	Regular	11910.6	0	19810.5	87	13	22	57.47	5701936	619388	390171			Green	1632 5203 7012 8858 17329 17620 18182
A_Ba_Rep3	A	15132	gene 15040	OS=Willaertia_magna_c2c_maky2	Regular	11713.4	0	13783.7	61	7	13	49.15	1923809	0	193372			Green	4787 6013 9934 15131
A_Ba_Rep3	A	15131	gene 15039	OS=Willaertia_magna_c2c_maky2	Regular	11713.4	0	13783.7	62	7	13	49.15	1952785	1408532	224185			Green	4787 6013 9934 15132
A_Ba_Rep3	A	7977	gene 7923	OS=Willaertia_magna_c2c_maky2	Regular	11588.9	0	29553.1	140	14	31	53.52	1559484	1149841	204570			Green
A_Ba_Rep3	A	13833	gene 13748	OS=Willaertia_magna_c2c_maky2	Regular	10935.5	0	94483	394	49	79	57.3	8752147	3361891	1225019			Green
A_Ba_Rep3	A	17022	gene 16917	OS=Willaertia_magna_c2c_maky2	Regular	10829.1	0	50664.6	246	21	38	71.43	7649899	4422016	555920			Green
A_Ba_Rep3	A	4952	gene 4918	OS=Willaertia_magna_c2c_maky2	Regular	10737.7	0	33656.5	130	11	32	39.79	4423574	2965365	281696			Green
A_Ba_Rep3	A	15253	gene 15160	OS=Willaertia_magna_c2c_maky2	Regular	10561	0	15896.2	81	10	14	76.98	3071013	1714806	322084			Green
A_Ba_Rep3	A	11060	gene 10990	OS=Willaertia_magna_c2c_maky2	Regular	10488.4	0	14890.2	77	9	14	56.92	1933377	1546488	460887			Green
A_Ba_Rep3	A	2626	gene 2606	OS=Willaertia_magna_c2c_maky2	Regular	10417.8	0	52463.6	196	20	38	61.19	4684742	2445481	377273			Green
A_Ba_Rep3	A	15317	gene 15222	OS=Willaertia_magna_c2c_maky2	Regular	10395.6	0	33372.9	213	20	26	65.06	6866652	5592846	469368			Green
A_Ba_Rep3	A	8558	gene 8503	OS=Willaertia_magna_c2c_maky2	Regular	10120.4	0	62073.2	234	23	35	42.99	6273786	3599518	803469			Green
A_Ba_Rep3	A	4585	gene 4553	OS=Willaertia_magna_c2c_maky2	Regular	10070.8	0	16958.7	82	10	17	58.67	879339	702896	126061			Green
A_Ba_Rep3	A	5717	gene 5674	OS=Willaertia_magna_c2c_maky2	Regular	9871.02	0	28665.5	133	14	27	51.61	2979567	2429391	232456			Green
A_Ba_Rep3	A	17620	gene 17513	OS=Willaertia_magna_c2c_maky2	Regular	9659.06	0	12070.9	68	8	13	47.71	1878864	303000	97481			Green	1632 5203 7012 8467 8858 17329 18182
A_Ba_Rep3	A	12181	gene 12109	OS=Willaertia_magna_c2c_maky2	Regular	9531.38	0	12602.5	37	3	20	31.48	1805395	1794158	140600			Green
A_Ba_Rep3	A	9503	gene 9440	OS=Willaertia_magna_c2c_maky2	Regular	9396.93	0	48573.9	173	17	34	37.87	2181199	1168953	305179			Green
A_Ba_Rep3	A	2971	gene 2949	OS=Willaertia_magna_c2c_maky2	Regular	9239.45	0	66879	296	30	52	61.32	6001736	2460951	844002			Green
A_Ba_Rep3	A	4787	gene 4754	OS=Willaertia_magna_c2c_maky2	Regular	9096.19	0	13750.7	71	9	13	66.1	1803723	1018384	177874			Green	6013 9934 15131 15132
A_Ba_Rep3	A	12310	gene 12238	OS=Willaertia_magna_c2c_maky2	Regular	8916.28	0	6715.58	13	2	8	30.65	123516	34209.5	29875			Green	3314 3318 5203 6978 7485 12351
A_Ba_Rep3	A	2057	gene 2043	OS=Willaertia_magna_c2c_maky2	Regular	8574.02	0	11032.5	31	3	10	23.71	736751	1089518	35423			Green
A_Ba_Rep3	A	4017	gene 3988	OS=Willaertia_magna_c2c_maky2	Regular	8494.24	0	17517.3	57	5	18	38.22	825547	777091	74042			Green
A_Ba_Rep3	A	6030	gene 5985	OS=Willaertia_magna_c2c_maky2	Regular	7944.64	0	99657.2	406	46	88	59.04	9415975	2367820	1043741			Green	8795
A_Ba_Rep3	A	8085	gene 8031	OS=Willaertia_magna_c2c_maky2	Regular	7772.49	0	18566.7	56	6	11	51.2	553328	477308	60798			Green	2304 2760 8168 17847
A_Ba_Rep3	A	11075	gene 11005	OS=Willaertia_magna_c2c_maky2	Regular	7669.78	0	53066	141	15	40	55.72	1483209	1134316	360292			Green
A_Ba_Rep3	A	16036	gene 15939	OS=Willaertia_magna_c2c_maky2	Regular	7638.08	0	35035.9	93	10	27	42.67	1403383	1048938	171704			Green
A_Ba_Rep3	A	17463	gene 17356	OS=Willaertia_magna_c2c_maky2	Regular	7490.04	0	29125.1	65	10	30	36.58	1166853	955269	116749			Green
A_Ba_Rep3	A	4102	gene 4072	OS=Willaertia_magna_c2c_maky2	Regular	7416.3	0	36752	218	21	22	56.16	7035917	3293282	690396			Green
A_Ba_Rep3	A	1308	gene 1300	OS=Willaertia_magna_c2c_maky2	Regular	7342.31	0	31645.8	41	5	26	20	1710718	4996989	96134			Green
A_Ba_Rep3	A	3298	gene 3274	OS=Willaertia_magna_c2c_maky2	Regular	7047.33	0	27259.6	83	9	21	42.15	1247044	1094676	112577			Green
A_Ba_Rep3	A	3640	gene 3614	OS=Willaertia_magna_c2c_maky2	Regular	6921.2	0	36952.2	125	16	44	44.01	2942210	2035271	429398			Green
A_Ba_Rep3	A	6936	gene 6885	OS=Willaertia_magna_c2c_maky2	Regular	6853.67	0	22821.6	66	8	15	31.19	1040080	754473	60373			Green
A_Ba_Rep3	A	15436	gene 15341	OS=Willaertia_magna_c2c_maky2	Regular	6763.85	0	16036	52	5	11	49.65	1184525	1051327	50347			Green
A_Ba_Rep3	A	2304	gene 2287	OS=Willaertia_magna_c2c_maky2	Regular	6673.39	0	35342.8	82	9	20	26.77	1338912	901491	184432			Green	2760 8085 8168 17847
A_Ba_Rep3	A	4806	gene 4773	OS=Willaertia_magna_c2c_maky2	Regular	6671.14	0	17148.3	48	6	10	56.38	542719	495741	55952			Green
A_Ba_Rep3	A	5578	gene 5536	OS=Willaertia_magna_c2c_maky2	Regular	6511.22	0	22639.6	78	10	21	69.35	1320672	1143439	315984			Green
A_Ba_Rep3	A	2955	gene 2933	OS=Willaertia_magna_c2c_maky2	Regular	6510.7	0	24416.4	64	8	33	31.43	796894	686031	81634			Green
A_Ba_Rep3	A	538	gene 536	OS=Willaertia_magna_c2c_maky2	Regular	6506.37	0	20604.6	46	7	19	44.32	662530	590335	54944			Green
A_Ba_Rep3	A	12966	gene 12887	OS=Willaertia_magna_c2c_maky2	Regular	6501.07	0	22751.3	74	7	16	40.5	1164894	782703	87302			Green
A_Ba_Rep3	A	1464	gene 1455	OS=Willaertia_magna_c2c_maky2	Regular	6473.74	0	27967.1	77	8	19	22.62	671317	546047	119821			Green
A_Ba_Rep3	A	15014	gene 14923	OS=Willaertia_magna_c2c_maky2	Regular	6365.23	0	18681.6	35	4	9	24.4	611429	607734	39329			Green
A_Ba_Rep3	A	88	gene 89	OS=Willaertia_magna_c2c_maky2	Regular	6344.98	0	90579.7	211	31	77	43.81	6534818	4112798	744395			Green
A_Ba_Rep3	A	2969	gene 2947	OS=Willaertia_magna_c2c_maky2	Regular	6310.19	0	56741.1	72	16	40	43.52	865229	738735	103071			Green	4750
A_Ba_Rep3	A	7012	gene 6961	OS=Willaertia_magna_c2c_maky2	Regular	6200.69	0	34870.9	46	8	29	31.46	1238477	223404	38187			Green	1632 5203 8467 17620 18182
A_Ba_Rep3	A	3914	gene 3885	OS=Willaertia_magna_c2c_maky2	Regular	5954.18	0	13165.9	58	6	11	51.75	1317184	999802	194166			Green
A_Ba_Rep3	A	16458	gene 16358	OS=Willaertia_magna_c2c_maky2	Regular	5810.68	0	31792.5	113	13	32	41.61	3040073	2632469	201016			Green
A_Ba_Rep3	A	15726	gene 15629	OS=Willaertia_magna_c2c_maky2	Regular	5758.27	0	25909.5	80	11	25	42.06	1437473	745704	137021			Green
A_Ba_Rep3	A	4750	gene 4717	OS=Willaertia_magna_c2c_maky2	Regular	5757.65	0	15395.8	39	6	11	55.41	674381	0	63534			Green	2969
A_Ba_Rep3	A	5701	gene 5658	OS=Willaertia_magna_c2c_maky2	Regular	5651.21	0	116901	221	40	99	46.52	3162073	1371327	343988			Green
A_Ba_Rep3	A	11893	gene 11821	OS=Willaertia_magna_c2c_maky2	Regular	5596.39	0	71055.8	340	38	72	55.47	10262090	3603327	804612			Green	16371
A_Ba_Rep3	A	2182	gene 2168	OS=Willaertia_magna_c2c_maky2	Regular	5614.1	0	43201.4	85	10	34	36.57	1166273	904889	300571			Green
A_Ba_Rep3	A	8266	gene 8212	OS=Willaertia_magna_c2c_maky2	Regular	5585.56	0	17544.9	37	8	16	34.39	469088	366468	60882			Green
A_Ba_Rep3	A	12864	gene 12785	OS=Willaertia_magna_c2c_maky2	Regular	5333.42	0	23650.6	32	3	18	10.84	922949	1245435	112317			Green
A_Ba_Rep3	A	16615	gene 16512	OS=Willaertia_magna_c2c_maky2	Regular	5283.94	0	45125.8	79	10	29	31.39	962330	642414	97180			Green
A_Ba_Rep3	A	4574	gene 4542	OS=Willaertia_magna_c2c_maky2	Regular	5282.06	0	60120.4	176	32	51	62.5	2217669	1158945	199161			Green	15144
A_Ba_Rep3	A	6013	gene 5968	OS=Willaertia_magna_c2c_maky2	Regular	5076.6	0	15860.1	24	4	14	47.45	675497	423876	44845			Green	4787 15131 15132
A_Ba_Rep3	A	7834	gene 7780	OS=Willaertia_magna_c2c_maky2	Regular	5028.3	0	41144.1	123	15	28	49.6	1266118	776655	155922			Green
A_Ba_Rep3	A	648	gene 646	OS=Willaertia_magna_c2c_maky2	Regular	4969.79	0	51493.9	103	10	33	27.8	2132749	1527285	143993			Green	10592 18009
A_Ba_Rep3	A	5321	gene 5279	OS=Willaertia_magna_c2c_maky2	Regular	4958.95	0	20494.7	67	12	14	64.84	1219252	1142628	161419			Green
A_Ba_Rep3	A	1178	gene 1173	OS=Willaertia_magna_c2c_maky2	Regular	4954.07	0	51417.6	123	23	40	55.34	1253712	781858	188622			Green
A_Ba_Rep3	A	7700	gene 7646	OS=Willaertia_magna_c2c_maky2	Regular	4940.34	0	18218.5	45	7	17	68.59	1011042	939671	43226			Green
A_Ba_Rep3	A	1291	gene 1283	OS=Willaertia_magna_c2c_maky2	Regular	4874.87	0	52102.6	70	10	46	28.48	517074	326824	90864			Green	13784
A_Ba_Rep3	A	8741	gene 8685	OS=Willaertia_magna_c2c_maky2	Regular	4846.78	0	20039.2	60	8	25	48.54	586721	447858	44402			Green
A_Ba_Rep3	A	10805	gene 10736	OS=Willaertia_magna_c2c_maky2	Regular	4789.34	0	25912.5	66	9	23	34.63	1201499	958524	184901			Green
A_Ba_Rep3	A	3593	gene 3567	OS=Willaertia_magna_c2c_maky2	Regular	4737.71	0	18966.8	31	3	15	22.42	532574	782385	49647			Green
A_Ba_Rep3	A	18001	gene 17893	OS=Willaertia_magna_c2c_maky2	Regular	4734.52	0	29623.9	90	11	35	49.2	1903350	1185679	184864			Green
A_Ba_Rep3	A	1632	gene 1622	OS=Willaertia_magna_c2c_maky2	Regular	4683.98	0	42724	84	18	43	49.47	4724297	2027023	222195			Green	2128 5203 7012 8467 8858 17620 18182
A_Ba_Rep3	A	18009	gene 17901	OS=Willaertia_magna_c2c_maky2	Regular	4638.34	0	51771.2	58	9	34	26.67	1343778	449628	94033			Green	648 10592
A_Ba_Rep3	A	8138	gene 8084	OS=Willaertia_magna_c2c_maky2	Regular	4562.83	0	37207.9	74	11	48	28.01	1618401	1505853	238265			Green
A_Ba_Rep3	A	10592	gene 10523	OS=Willaertia_magna_c2c_maky2	Regular	4541.25	0	54346.2	64	10	36	30.24	1814256	4836.98	96567			Green	648 18009
A_Ba_Rep3	A	17530	gene 17423	OS=Willaertia_magna_c2c_maky2	Regular	4533.87	0	13715	22	4	12	41.03	770505	765454	47761			Green
A_Ba_Rep3	A	6702	gene 6653	OS=Willaertia_magna_c2c_maky2	Regular	4435.36	0	68621.4	76	15	70	25.12	932401	700906	161838			Green	9969 10756
A_Ba_Rep3	A	6541	gene 6492	OS=Willaertia_magna_c2c_maky2	Regular	4370.62	0	53273.5	120	16	45	43.01	1118555	760908	151825			Green
A_Ba_Rep3	A	2659	gene 2639	OS=Willaertia_magna_c2c_maky2	Regular	4352.92	0	53755	137	19	46	49.3	2206089	1372491	183851			Green
A_Ba_Rep3	A	17715	gene 17607	OS=Willaertia_magna_c2c_maky2	Regular	4339.5	0	68176.7	91	14	52	36.62	801083	580263	102531			Green
A_Ba_Rep3	A	13784	gene 13701	OS=Willaertia_magna_c2c_maky2	Regular	4280.98	0	16954.4	37	5	18	41.38	323976	0	49042			Green	1291
A_Ba_Rep3	A	11533	gene 11463	OS=Willaertia_magna_c2c_maky2	Regular	4213.78	0	14052.8	49	8	16	27.91	1120250	1522334	156642			Green
A_Ba_Rep3	A	5088	gene 5051	OS=Willaertia_magna_c2c_maky2	Regular	4135.23	0	19353.1	36	7	21	43.37	432464	412213	80743			Green
A_Ba_Rep3	A	6425	gene 6377	OS=Willaertia_magna_c2c_maky2	Regular	4129.66	0	18213.2	38	4	11	26.58	518905	518488	105858			Green
A_Ba_Rep3	A	15460	gene 15365	OS=Willaertia_magna_c2c_maky2	Regular	4067.45	0	24361.8	57	9	14	57.87	1039472	881670	175459			Green
A_Ba_Rep3	A	10812	gene 10743	OS=Willaertia_magna_c2c_maky2	Regular	4020.64	0	20290.2	55	10	17	55.93	382688	229663	81557			Green	11415 15699 16176
A_Ba_Rep3	A	4007	gene 3978	OS=Willaertia_magna_c2c_maky2	Regular	3980.83	0	17580.6	24	4	12	31.82	522538	778994	20235			Green
A_Ba_Rep3	A	9305	gene 9245	OS=Willaertia_magna_c2c_maky2	Regular	3933.35	0	51072.1	129	15	38	34.44	3138885	2170448	181386			Green
A_Ba_Rep3	A	12871	gene 12792	OS=Willaertia_magna_c2c_maky2	Regular	3898.03	0	55843.1	108	12	37	27.88	879860	694902	104257			Green
A_Ba_Rep3	A	563	gene 561	OS=Willaertia_magna_c2c_maky2	Regular	3897.24	0	34302.7	110	13	30	46	1305312	934109	166651			Green
A_Ba_Rep3	A	889	gene 885	OS=Willaertia_magna_c2c_maky2	Regular	3866.82	0	11287.6	26	4	16	36.36	693857	689941	35569			Green	890
A_Ba_Rep3	A	9934	gene 9868	OS=Willaertia_magna_c2c_maky2	Regular	3861.73	0	6034.83	33	3	7	23.08	1011524	0	119102			Green	4787 15131 15132
A_Ba_Rep3	A	8067	gene 8013	OS=Willaertia_magna_c2c_maky2	Regular	3845.12	0	22525.2	42	8	16	62.24	465261	430274	46910			Green
A_Ba_Rep3	A	11411	gene 11341	OS=Willaertia_magna_c2c_maky2	Regular	3839.07	0	31645.9	88	11	30	33.45	2073769	1659654	351225			Green	739
A_Ba_Rep3	A	7492	gene 7439	OS=Willaertia_magna_c2c_maky2	Regular	3815.03	0	28021.7	57	13	30	43.25	371015	341887	42354			Green
A_Ba_Rep3	A	16209	gene 16110	OS=Willaertia_magna_c2c_maky2	Regular	3788.15	0	41099	127	21	34	42.08	2118125	1372328	267403			Green
A_Ba_Rep3	A	11680	gene 11608	OS=Willaertia_magna_c2c_maky2	Regular	3773.72	0	17087.9	39	7	18	22.15	503742	456993	33097			Green
A_Ba_Rep3	A	5362	gene 5320	OS=Willaertia_magna_c2c_maky2	Regular	3766.85	0	35281.1	69	12	24	58.75	1420603	990331	119892			Green
A_Ba_Rep3	A	7193	gene 7140	OS=Willaertia_magna_c2c_maky2	Regular	3762.48	0	16423.3	35	3	16	19.86	359805	521374	35418			Green
A_Ba_Rep3	A	11415	gene 11345	OS=Willaertia_magna_c2c_maky2	Regular	3755.5	0	20304.2	33	5	17	38.42	352263	0	57983			Green	10812 15699 16176
A_Ba_Rep3	A	8068	gene 8014	OS=Willaertia_magna_c2c_maky2	Regular	3752.01	0	137266	243	35	116	31.12	3345245	1306720	279158			Green
A_Ba_Rep3	A	13630	gene 13550	OS=Willaertia_magna_c2c_maky2	Regular	3716.61	0	34395	103	15	33	48.08	3038489	2013326	366017			Green
A_Ba_Rep3	A	9354	gene 9294	OS=Willaertia_magna_c2c_maky2	Regular	3696.28	0	15821.5	55	6	13	46.21	550445	447690	75392			Green
A_Ba_Rep3	A	17188	gene 17083	OS=Willaertia_magna_c2c_maky2	Regular	3563.66	0	21282.3	56	8	23	37.84	541584	429590	47478			Green
A_Ba_Rep3	A	4008	gene 3979	OS=Willaertia_magna_c2c_maky2	Regular	3512.17	0	28632.7	34	8	21	31.64	341782	329424	30602			Green
A_Ba_Rep3	A	7686	gene 7632	OS=Willaertia_magna_c2c_maky2	Regular	3501.23	0	53920.3	92	10	42	31.6	1250189	796622	148819			Green
A_Ba_Rep3	A	2760	gene 2738	OS=Willaertia_magna_c2c_maky2	Regular	3495.99	0	48180.2	41	6	29	10.26	380269	53910	40067			Green	2304 8085 8168 17847
A_Ba_Rep3	A	17847	gene 17739	OS=Willaertia_magna_c2c_maky2	Regular	3476.44	0	35046.4	28	3	17	8.95	317007	0	23282			Green	2304 2760 8085 8168
A_Ba_Rep3	A	4054	gene 4025	OS=Willaertia_magna_c2c_maky2	Regular	3409.87	0	93158.9	140	23	69	38.71	1334822	876895	165072			Green
A_Ba_Rep3	A	8168	gene 8114	OS=Willaertia_magna_c2c_maky2	Regular	3362.29	0	35386.8	24	2	19	6.05	263097	0	19686			Green	2304 2760 8085 17847
A_Ba_Rep3	A	4900	gene 4866	OS=Willaertia_magna_c2c_maky2	Regular	3352.22	0	16250.9	48	4	13	36.91	431756	367875	20925			Green
A_Ba_Rep3	A	15898	gene 15801	OS=Willaertia_magna_c2c_maky2	Regular	3316.01	0	23356.3	17	4	12	24.29	192238	3096.97	29040			Green	10429 15899
A_Ba_Rep3	A	10429	gene 10360	OS=Willaertia_magna_c2c_maky2	Regular	3302.49	0	20870.7	30	7	13	41.36	285390	316652	39246			Green	15898 15899
A_Ba_Rep3	A	3183	gene 3160	OS=Willaertia_magna_c2c_maky2	Regular	3282.49	0	31175.5	53	10	24	27.57	615129	543869	51077			Green
A_Ba_Rep3	A	10548	gene 10479	OS=Willaertia_magna_c2c_maky2	Regular	3279.1	0	42602.4	71	13	35	38.32	564386	379414	83247			Green
A_Ba_Rep3	A	8971	gene 8911	OS=Willaertia_magna_c2c_maky2	Regular	3278.4	0	24720.2	61	11	23	43.52	870092	727641	51451			Green
A_Ba_Rep3	A	15899	gene 15802	OS=Willaertia_magna_c2c_maky2	Regular	3242.54	0	34140.6	23	3	19	11.86	192793	11753.7	29556			Green	10429 15898
A_Ba_Rep3	A	5820	gene 5777	OS=Willaertia_magna_c2c_maky2	Regular	3199.71	0	16964.9	51	8	15	37.75	1516546	1488597	78548			Green
A_Ba_Rep3	A	8757	gene 8700	OS=Willaertia_magna_c2c_maky2	Regular	3145.71	0	16755.4	32	3	10	23.49	586131	800196	74693			Green
A_Ba_Rep3	A	5644	gene 5602	OS=Willaertia_magna_c2c_maky2	Regular	3142.18	0	16328.2	26	3	17	17.73	1641057	2444351	94167			Green
A_Ba_Rep3	A	1746	gene 1735	OS=Willaertia_magna_c2c_maky2	Regular	3125.59	0	50724.6	130	23	42	41.83	1182052	795524	120261			Green
A_Ba_Rep3	A	14402	gene 14315	OS=Willaertia_magna_c2c_maky2	Regular	3087.45	0	52054.4	76	12	36	22.1	3354082	2883321	259468			Green
A_Ba_Rep3	A	2128	gene 2114	OS=Willaertia_magna_c2c_maky2	Regular	3086.31	0	41878.7	88	14	43	37.37	7451521	369650	675935			Green	1632 3314 3318 5203 12351
A_Ba_Rep3	A	2031	gene 2018	OS=Willaertia_magna_c2c_maky2	Regular	3024.08	0	25377.7	71	12	32	42.11	1444828	947536	142439			Green
A_Ba_Rep3	A	18182	gene 18073	OS=Willaertia_magna_c2c_maky2	Regular	3015.41	0	9353.86	18	3	9	28.92	1440204	0	24563			Green	1632 5203 7012 8467 17329 17620
A_Ba_Rep3	A	13500	gene 13420	OS=Willaertia_magna_c2c_maky2	Regular	3007.83	0	19823.5	64	10	19	48.82	961098	628886	120896			Green
A_Ba_Rep3	A	18141	gene 18032	OS=Willaertia_magna_c2c_maky2	Regular	3007.15	0	12715.8	14	3	14	42.59	105100	155805	10514			Green
A_Ba_Rep3	A	15819	gene 15722	OS=Willaertia_magna_c2c_maky2	Regular	3001.66	0	57678.9	81	9	60	21.18	1475666	865212	150134			Green	2895
A_Ba_Rep3	A	1155	gene 1150	OS=Willaertia_magna_c2c_maky2	Regular	2948.51	0	15115.5	30	6	15	39.42	182926	156084	63844			Green
A_Ba_Rep3	A	2895	gene 2873	OS=Willaertia_magna_c2c_maky2	Regular	2935.48	0	28141.2	57	10	22	28.02	810850	507010	40067			Green	15819
A_Ba_Rep3	A	5748	gene 5705	OS=Willaertia_magna_c2c_maky2	Regular	2921.11	0	59305.8	124	24	55	43.42	1563912	640789	161576			Green
A_Ba_Rep3	A	10511	gene 10442	OS=Willaertia_magna_c2c_maky2	Regular	2912.23	0	25831.9	40	7	24	10.62	378844	1089774	23846			Green
A_Ba_Rep3	A	13634	gene 13554	OS=Willaertia_magna_c2c_maky2	Regular	2882.9	0	58319.1	76	16	51	32	839518	657052	173365			Green
A_Ba_Rep3	A	4830	gene 4797	OS=Willaertia_magna_c2c_maky2	Regular	2878.79	0	47770.5	96	14	47	30.55	1809212	1388130	305698			Green
A_Ba_Rep3	A	10133	gene 10065	OS=Willaertia_magna_c2c_maky2	Regular	2878.34	0	40027	64	12	36	31.32	623750	493484	195325			Green
A_Ba_Rep3	A	3205	gene 3182	OS=Willaertia_magna_c2c_maky2	Regular	2852.33	0	54792.4	54	12	59	18.08	866497	742440	58752			Green
A_Ba_Rep3	A	6070	gene 6025	OS=Willaertia_magna_c2c_maky2	Regular	2803.84	0	50871.5	95	17	36	28.54	1737456	1174152	153684			Green
A_Ba_Rep3	A	8777	gene 8720	OS=Willaertia_magna_c2c_maky2	Regular	2793.25	0	16084.9	55	7	12	45.77	885175	485889	129954			Green
A_Ba_Rep3	A	11055	gene 10985	OS=Willaertia_magna_c2c_maky2	Regular	2769.53	0	14430.2	35	4	9	26.98	127455	89389	18903			Green
A_Ba_Rep3	A	10756	gene 10687	OS=Willaertia_magna_c2c_maky2	Regular	2729.8	0	33087.4	23	3	26	9.06	238458	0	27661			Green	6702 9969
A_Ba_Rep3	A	18258	gene 18149	OS=Willaertia_magna_c2c_maky2	Regular	2724.83	0	36649.3	52	13	48	31.82	468378	600.523	44702			Green	15977
A_Ba_Rep3	A	9533	gene 9470	OS=Willaertia_magna_c2c_maky2	Regular	2695.21	0	59655.1	81	17	51	32.38	578940	391196	101867			Green
A_Ba_Rep3	A	2076	gene 2062	OS=Willaertia_magna_c2c_maky2	Regular	2681.57	0	61540.2	99	19	46	33.33	858395	420906	99356			Green	18546
A_Ba_Rep3	A	6660	gene 6611	OS=Willaertia_magna_c2c_maky2	Regular	2667.2	0	58629	96	17	41	44.87	1200543	955880	134239			Green
A_Ba_Rep3	A	3259	gene 3236	OS=Willaertia_magna_c2c_maky2	Regular	2655.45	0	36900	83	13	31	57.31	906499	723249	71319			Green
A_Ba_Rep3	A	8858	gene 8800	OS=Willaertia_magna_c2c_maky2	Regular	2653.09	0	161332	81	32	116	23.07	508575	386829	80398			Green	1632 5203 8467 17620
A_Ba_Rep3	A	1206	gene 1201	OS=Willaertia_magna_c2c_maky2	Regular	2650.57	0	62061	94	18	62	33.74	1302670	849644	216031			Green
A_Ba_Rep3	A	6078	gene 6032	OS=Willaertia_magna_c2c_maky2	Regular	2638.38	0	59282.8	96	15	44	16.51	553791	482210	58184			Green
A_Ba_Rep3	A	18448	gene 18339	OS=Willaertia_magna_c2c_maky2	Regular	2606.83	0	24352.8	25	5	13	22.17	224095	329524	14614			Green
A_Ba_Rep3	A	4567	gene 4535	OS=Willaertia_magna_c2c_maky2	Regular	2587.84	0	11308.6	36	5	9	42.06	698621	647735	29869			Green
A_Ba_Rep3	A	4517	gene 4486	OS=Willaertia_magna_c2c_maky2	Regular	2565.58	0	44815.9	58	9	29	37.91	603144	464697	82631			Green
A_Ba_Rep3	A	12748	gene 12669	OS=Willaertia_magna_c2c_maky2	Regular	2560.91	0	20273.4	43	5	13	25.99	389285	308110	44048			Green
A_Ba_Rep3	A	13223	gene 13143	OS=Willaertia_magna_c2c_maky2	Regular	2511.63	0	41979.2	79	13	33	37.1	523346	316291	73133			Green
A_Ba_Rep3	A	9808	gene 9744	OS=Willaertia_magna_c2c_maky2	Regular	2503.79	0	24671.8	41	8	13	25.23	342668	329075	106489			Green
A_Ba_Rep3	A	3905	gene 3876	OS=Willaertia_magna_c2c_maky2	Regular	2479.12	0	129788	195	37	110	29.96	1612852	772659	213123			Green
A_Ba_Rep3	A	1624	gene 1614	OS=Willaertia_magna_c2c_maky2	Regular	2469.95	0	14977.4	37	5	17	33.08	834630	779092	77635			Green
A_Ba_Rep3	A	246	gene 246	OS=Willaertia_magna_c2c_maky2	Regular	2460.92	0	33661.2	46	11	38	32.45	498517	360249	49126			Green
A_Ba_Rep3	A	511	gene 509	OS=Willaertia_magna_c2c_maky2	Regular	2417.47	0	33890.8	34	6	36	21.81	437093	268194	57490			Green	3185 3266 3270 16222 16324
A_Ba_Rep3	A	16324	gene 16224	OS=Willaertia_magna_c2c_maky2	Regular	2362.2	0	8736.05	21	4	9	59.74	308438	0	8567			Green	511 3185 3266 3270 16222
A_Ba_Rep3	A	3270	gene 3247	OS=Willaertia_magna_c2c_maky2	Regular	2362.2	0	17375	21	4	18	30.07	308438	0	8567			Green	511 3185 3266 16222 16324
A_Ba_Rep3	A	3266	gene 3243	OS=Willaertia_magna_c2c_maky2	Regular	2362.2	0	18608.6	21	4	16	28.75	308438	0	8567			Green	511 3185 3270 16222 16324
A_Ba_Rep3	A	3185	gene 3162	OS=Willaertia_magna_c2c_maky2	Regular	2362.2	0	14992.4	21	4	14	35.94	308438	0	8567			Green	511 3266 3270 16222 16324
A_Ba_Rep3	A	12929	gene 12850	OS=Willaertia_magna_c2c_maky2	Regular	2346.04	0	58846	75	16	53	21.71	285634	226983	70869			Green
A_Ba_Rep3	A	1156	gene 1151	OS=Willaertia_magna_c2c_maky2	Regular	2325.03	0	76296.6	111	17	72	20.39	852844	616509	123955			Green	18165
A_Ba_Rep3	A	15342	gene 15247	OS=Willaertia_magna_c2c_maky2	Regular	2254.24	0	48113.6	54	13	40	28.47	489802	435939	115421			Green
A_Ba_Rep3	A	12339	gene 12264	OS=Willaertia_magna_c2c_maky2	Regular	2210.3	0	81405.7	104	22	76	34.81	1151204	644338	168963			Green	2143 3368
A_Ba_Rep3	A	1886	gene 1874	OS=Willaertia_magna_c2c_maky2	Regular	2173.22	0	23561.3	25	3	12	22.66	136745	199131	20248			Green
A_Ba_Rep3	A	5997	gene 5954	OS=Willaertia_magna_c2c_maky2	Regular	2171.1	0	26297	39	8	20	37.17	409419	402242	77167			Green	5998
A_Ba_Rep3	A	5998	gene 5954	OS=Willaertia_magna_c2c_maky2	Regular	2165.5	0	28348.2	37	7	22	34.43	406667	0	75953			Green	5997
A_Ba_Rep3	A	5766	gene 5723	OS=Willaertia_magna_c2c_maky2	Regular	2152.5	0	52293.6	97	16	49	40.35	1917892	908082	196469			Green
A_Ba_Rep3	A	4112	gene 4082	OS=Willaertia_magna_c2c_maky2	Regular	2139.63	0	27551.3	44	7	18	45.19	408794	232121	50097			Green
A_Ba_Rep3	A	5263	gene 5221	OS=Willaertia_magna_c2c_maky2	Regular	2121.86	0	108738	110	18	86	18.38	900670	616362	156557			Green
A_Ba_Rep3	A	8773	gene 8716	OS=Willaertia_magna_c2c_maky2	Regular	2113.98	0	53219.6	72	11	29	26.09	661911	622241	61245			Green
A_Ba_Rep3	A	4021	gene 3992	OS=Willaertia_magna_c2c_maky2	Regular	2105.08	0	30816.7	68	15	21	54.64	282376	220356	32350			Green
A_Ba_Rep3	A	274	gene 274	OS=Willaertia_magna_c2c_maky2	Regular	2073.16	0	52205	102	13	33	37.77	1225661	769267	85687			Green
A_Ba_Rep3	A	12810	gene 12731	OS=Willaertia_magna_c2c_maky2	Regular	2008.82	0	19974	31	4	13	17.98	3582353	0	46556			Green	12412 15093 16235
A_Ba_Rep3	A	10908	gene 10838	OS=Willaertia_magna_c2c_maky2	Regular	2007.42	0	30263.9	52	10	22	43.66	404508	260507	71173			Green
A_Ba_Rep3	A	15483	gene 15387	OS=Willaertia_magna_c2c_maky2	Regular	1920.5	0	15018.7	53	8	15	34.78	604217	384406	55301			Green
A_Ba_Rep3	A	11062	gene 10992	OS=Willaertia_magna_c2c_maky2	Regular	1906.97	0	14941.1	27	5	20	31.75	174955	161371	23087			Green
A_Ba_Rep3	A	3696	gene 3670	OS=Willaertia_magna_c2c_maky2	Regular	1890.95	0	22754.6	38	7	18	23.53	419743	332119	23107			Green	248
A_Ba_Rep3	A	13311	gene 13231	OS=Willaertia_magna_c2c_maky2	Regular	1890.48	0	34427	29	5	36	23.49	184822	184199	25560			Green
A_Ba_Rep3	A	17558	gene 17451	OS=Willaertia_magna_c2c_maky2	Regular	1876.49	0	45199.1	57	12	35	26.58	280006	209252	28791			Green
A_Ba_Rep3	A	4612	gene 4580	OS=Willaertia_magna_c2c_maky2	Regular	1566.11	0	85743.4	73	16	82	13.48	758149	620909	84122			Green	6380
A_Ba_Rep3	A	10050	gene 9984	OS=Willaertia_magna_c2c_maky2	Regular	1860.31	0	58040.7	77	14	50	29.36	748680	631136	73827			Green
A_Ba_Rep3	A	3644	gene 3618	OS=Willaertia_magna_c2c_maky2	Regular	1858.65	0	18293.6	37	7	11	28.48	114502	108760	19351			Green
A_Ba_Rep3	A	16505	gene 16402	OS=Willaertia_magna_c2c_maky2	Regular	1803.44	0	14130.3	33	5	13	62.5	331790	289232	19483			Green
A_Ba_Rep3	A	16371	gene 16271	OS=Willaertia_magna_c2c_maky2	Regular	1735.84	0	74309.3	70	15	60	16.04	1518405	225900	72613			Green	11893
A_Ba_Rep3	A	1453	gene 1444	OS=Willaertia_magna_c2c_maky2	Regular	1716.65	0	101356	104	20	68	15.3	773965	675959	88904			Green
A_Ba_Rep3	A	4091	gene 4061	OS=Willaertia_magna_c2c_maky2	Regular	1711.82	0	52560.1	84	15	48	30.72	710306	616567	170379			Green
A_Ba_Rep3	A	16222	gene 16123	OS=Willaertia_magna_c2c_maky2	Regular	1695.43	0	48557.8	16	4	36	7.11	57561	52758.9	2743			Green	511 3185 3266 3270 16324
A_Ba_Rep3	A	6018	gene 5973	OS=Willaertia_magna_c2c_maky2	Regular	1684.61	0	115040	95	20	98	20.49	520826	364568	104896			Green
A_Ba_Rep3	A	890	gene 886	OS=Willaertia_magna_c2c_maky2	Regular	1651.6	0	25861.5	15	2	26	9.91	217896	0	3449			Green	889
A_Ba_Rep3	A	2978	gene 2956	OS=Willaertia_magna_c2c_maky2	Regular	1626.76	0	47631.3	74	15	35	33.41	622809	456036	85270			Green
A_Ba_Rep3	A	10085	gene 10019	OS=Willaertia_magna_c2c_maky2	Regular	1638.61	0	29926.5	42	11	25	27.17	470179	366052	47384			Green
A_Ba_Rep3	A	4119	gene 4089	OS=Willaertia_magna_c2c_maky2	Regular	1612.4	0	27719.7	76	6	26	27.08	1053468	760676	58822			Green
A_Ba_Rep3	A	2450	gene 2433	OS=Willaertia_magna_c2c_maky2	Regular	1605.86	0	80994	100	19	61	18.83	2465620	779030	86763			Green
A_Ba_Rep3	A	16035	gene 15938	OS=Willaertia_magna_c2c_maky2	Regular	1599.28	0	48350.7	50	11	39	30.17	445613	391214	64017			Green
A_Ba_Rep3	A	18165	gene 18056	OS=Willaertia_magna_c2c_maky2	Regular	1593.91	0	35510.2	35	8	30	17.46	199924	182933	23383			Green	1156 12946
A_Ba_Rep3	A	1856	gene 1844	OS=Willaertia_magna_c2c_maky2	Regular	1592.65	0	17907.7	16	1	20	8.33	133167	360996	12535			Green
A_Ba_Rep3	A	11476	gene 11406	OS=Willaertia_magna_c2c_maky2	Regular	1569.71	0	51642.7	70	15	39	23.35	1175596	735445	72515			Green
A_Ba_Rep3	A	1489	gene 1480	OS=Willaertia_magna_c2c_maky2	Regular	1578.67	0	44806.8	46	12	29	24.09	420478	403539	111450			Green
A_Ba_Rep3	A	228	gene 228	OS=Willaertia_magna_c2c_maky2	Regular	1566.95	0	109396	122	27	83	30.21	1256069	612155	138387			Green
A_Ba_Rep3	A	15465	gene 15369	OS=Willaertia_magna_c2c_maky2	Regular	1536.87	0	23506.7	30	5	15	31.19	188958	187449	29257			Green
A_Ba_Rep3	A	3192	gene 3169	OS=Willaertia_magna_c2c_maky2	Regular	1532.89	0	33082.2	47	6	15	27.22	659853	651987	33669			Green
A_Ba_Rep3	A	842	gene 839	OS=Willaertia_magna_c2c_maky2	Regular	1529.6	0	50102.5	80	15	41	30.82	1127318	836218	91155			Green
A_Ba_Rep3	A	11818	gene 11746	OS=Willaertia_magna_c2c_maky2	Regular	1526.11	0	121460	51	12	83	8.77	758239	712801	75602			Green
A_Ba_Rep3	A	5723	gene 5680	OS=Willaertia_magna_c2c_maky2	Regular	1520.87	0	25910.1	37	6	25	18.75	307040	291618	45846			Green
A_Ba_Rep3	A	6153	gene 6107	OS=Willaertia_magna_c2c_maky2	Regular	1448.14	0	50469.5	52	9	38	20.72	506039	469888	36698			Green
A_Ba_Rep3	A	2872	gene 2850	OS=Willaertia_magna_c2c_maky2	Regular	1417.91	0	14536.4	22	4	12	6.3	419321	1201464	45067			Green
A_Ba_Rep3	A	8544	gene 8489	OS=Willaertia_magna_c2c_maky2	Regular	1395.15	0	11417.9	11	1	11	10.78	481762	0	23821			Green	3314 3318 5203
A_Ba_Rep3	A	12946	gene 12867	OS=Willaertia_magna_c2c_maky2	Regular	1384.43	0	42692.7	52	11	35	5.79	227524	0	26456			Green	18165
A_Ba_Rep3	A	11095	gene 11025	OS=Willaertia_magna_c2c_maky2	Regular	1356.68	0	28635.4	30	8	27	16.6	179082	257080	12166			Green
A_Ba_Rep3	A	13621	gene 13541	OS=Willaertia_magna_c2c_maky2	Regular	1322.64	0	48561.8	47	16	48	26.08	406816	296109	38592			Green
A_Ba_Rep3	A	9969	gene 9903	OS=Willaertia_magna_c2c_maky2	Regular	1322.43	0	19646.8	10	1	23	9.52	53344	0	6409			Green	6702 10756
A_Ba_Rep3	A	465	gene 464	OS=Willaertia_magna_c2c_maky2	Regular	1295.84	0	38857.8	44	7	29	15.96	361593	356197	54659			Green
A_Ba_Rep3	A	15932	gene 15835	OS=Willaertia_magna_c2c_maky2	Regular	1282.87	0	194879	231	42	140	21.17	1848500	489547	189783			Green
A_Ba_Rep3	A	9189	gene 9129	OS=Willaertia_magna_c2c_maky2	Regular	1274.94	0	101586	116	27	74	34	824689	310933	93838			Green
A_Ba_Rep3	A	7727	gene 7673	OS=Willaertia_magna_c2c_maky2	Regular	1274.2	0	56077.6	37	10	41	17.81	295303	163950	70745			Green	15351
A_Ba_Rep3	A	2853	gene 2831	OS=Willaertia_magna_c2c_maky2	Regular	1272.58	0	34075.2	29	4	32	14.14	845603	829868	36578			Green
A_Ba_Rep3	A	1354	gene 1346	OS=Willaertia_magna_c2c_maky2	Regular	1265.2	0	87265.5	108	25	57	23.43	706719	398556	92848			Green
A_Ba_Rep3	A	7876	gene 7822	OS=Willaertia_magna_c2c_maky2	Regular	1256.32	0	25707.9	44	5	19	21.68	581197	427188	38192			Green
A_Ba_Rep3	A	3368	gene 3344	OS=Willaertia_magna_c2c_maky2	Regular	1255.73	0	82968.4	74	20	85	20.06	650713	37019.8	91431			Green	12339
A_Ba_Rep3	A	1512	gene 1503	OS=Willaertia_magna_c2c_maky2	Regular	1255.16	0	46768.5	38	9	42	21.82	204465	176654	16370			Green	1513
A_Ba_Rep3	A	8565	gene 8510	OS=Willaertia_magna_c2c_maky2	Regular	1253.22	0	33934.2	31	6	25	18.4	567288	505924	58094			Green
A_Ba_Rep3	A	3167	gene 3144	OS=Willaertia_magna_c2c_maky2	Regular	1245.74	0	36001.5	23	6	27	10.26	170094	238190	12278			Green
A_Ba_Rep3	A	12691	gene 12613	OS=Willaertia_magna_c2c_maky2	Regular	1242.6	0	27143.5	23	5	16	28.46	75762	75317	6523			Green
A_Ba_Rep3	A	11809	gene 11737	OS=Willaertia_magna_c2c_maky2	Regular	1241.95	0	35371.1	46	12	35	16.77	255496	234274	34187			Green
A_Ba_Rep3	A	569	gene 567	OS=Willaertia_magna_c2c_maky2	Regular	1235.02	0	37418.7	32	4	29	10.61	299034	439094	36305			Green
A_Ba_Rep3	A	9935	gene 9869	OS=Willaertia_magna_c2c_maky2	Regular	1234.64	0	100555	95	19	90	20.32	514747	325627	85695			Green
A_Ba_Rep3	A	3622	gene 3596	OS=Willaertia_magna_c2c_maky2	Regular	1228.31	0	73192.3	62	11	54	17.07	739881	620016	79490			Green
A_Ba_Rep3	A	6777	gene 6728	OS=Willaertia_magna_c2c_maky2	Regular	1227.06	0	46547.4	49	14	39	20.63	308737	230320	63431			Green
A_Ba_Rep3	A	1894	gene 1882	OS=Willaertia_magna_c2c_maky2	Regular	1190.35	0	18535.7	36	8	19	23.6	418242	379296	52585			Green
A_Ba_Rep3	A	18170	gene 18061	OS=Willaertia_magna_c2c_maky2	Regular	1183.52	0	46408	67	16	38	19.09	417853	275947	73168			Green
A_Ba_Rep3	A	2896	gene 2874	OS=Willaertia_magna_c2c_maky2	Regular	1181.58	0	46717.5	58	14	41	23.21	279468	204944	35290			Green
A_Ba_Rep3	A	4918	gene 4884	OS=Willaertia_magna_c2c_maky2	Regular	1165.21	0	53237.2	57	13	36	17.87	331789	288271	55587			Green
A_Ba_Rep3	A	13137	gene 13058	OS=Willaertia_magna_c2c_maky2	Regular	1152.86	0	51372	33	9	45	19.21	543144	50202.6	31326			Green	1646 10686
A_Ba_Rep3	A	16223	gene 16124	OS=Willaertia_magna_c2c_maky2	Regular	1150.95	0	39920.4	30	8	33	14.37	176982	170030	13705			Green
A_Ba_Rep3	A	6937	gene 6886	OS=Willaertia_magna_c2c_maky2	Regular	1140.52	0	42266	30	9	30	12.77	52550	70557	11363			Green
A_Ba_Rep3	A	18546	gene 18437	OS=Willaertia_magna_c2c_maky2	Regular	1125.54	0	38941.6	37	16	36	43.75	518455	45659.6	23715			Green	2076
A_Ba_Rep3	A	14687	gene 14599	OS=Willaertia_magna_c2c_maky2	Regular	1124.03	0	48395.4	40	8	45	9.58	292252	278983	36491			Green
A_Ba_Rep3	A	10070	gene 10004	OS=Willaertia_magna_c2c_maky2	Regular	1122.41	0	72563.9	59	15	62	17.15	730173	543105	79207			Green	4272 8948 15354
A_Ba_Rep3	A	92	gene 92	OS=Willaertia_magna_c2c_maky2	Regular	1117.17	0	63469.6	85	18	57	15.91	790704	601863	59117			Green
A_Ba_Rep3	A	9312	gene 9252	OS=Willaertia_magna_c2c_maky2	Regular	1107.97	0	18429.4	33	5	14	40.13	183377	176289	16094			Green
A_Ba_Rep3	A	10414	gene 10345	OS=Willaertia_magna_c2c_maky2	Regular	1103.43	0	55119.1	43	10	48	9.51	246392	159987	31068			Green
A_Ba_Rep3	A	4160	gene 4130	OS=Willaertia_magna_c2c_maky2	Regular	1099.1	0	18399.9	17	3	16	16.27	92615	272439	31308			Green
A_Ba_Rep3	A	7318	gene 7265	OS=Willaertia_magna_c2c_maky2	Regular	1085.37	0	24306.7	27	6	23	18.6	307231	290994	8872			Green
A_Ba_Rep3	A	248	gene 248	OS=Willaertia_magna_c2c_maky2	Regular	1066.95	0	26040.3	21	6	24	10.87	143312	30115.3	16748			Green	3696
A_Ba_Rep3	A	8980	gene 8920	OS=Willaertia_magna_c2c_maky2	Regular	1024.4	0	49022.4	35	7	44	13.92	286894	276238	23893			Green
A_Ba_Rep3	A	3686	gene 3660	OS=Willaertia_magna_c2c_maky2	Regular	962.168	0	100938	81	21	79	18.86	532993	293546	71678			Green	11529
A_Ba_Rep3	A	2954	gene 2932	OS=Willaertia_magna_c2c_maky2	Regular	985.419	0	54581.7	41	10	38	24.54	251730	226950	40644			Green
A_Ba_Rep3	A	14850	gene 14760	OS=Willaertia_magna_c2c_maky2	Regular	984.424	0	29433.9	34	8	27	14.01	190168	279705	27109			Green
A_Ba_Rep3	A	3858	gene 3829	OS=Willaertia_magna_c2c_maky2	Regular	970.409	0	23968.4	23	8	19	21.29	200435	194372	16452			Green
A_Ba_Rep3	A	755	gene 752	OS=Willaertia_magna_c2c_maky2	Regular	968.124	0	38260.3	26	9	33	8.08	265560	376065	18614			Green
A_Ba_Rep3	A	1431	gene 1422	OS=Willaertia_magna_c2c_maky2	Regular	954.593	0	22447.9	26	6	13	24.26	271708	222073	23027			Green
A_Ba_Rep3	A	12830	gene 12751	OS=Willaertia_magna_c2c_maky2	Regular	948.352	0	46697	40	12	48	26.04	200015	188527	24996			Green
A_Ba_Rep3	A	5281	gene 5239	OS=Willaertia_magna_c2c_maky2	Regular	945.123	0	62437.7	46	14	45	15.37	341653	330268	37241			Green
A_Ba_Rep3	A	16726	gene 16623	OS=Willaertia_magna_c2c_maky2	Regular	942.239	0	73312.2	45	17	52	5.22	410873	575168	40529			Green
A_Ba_Rep3	A	10111	gene 10043	OS=Willaertia_magna_c2c_maky2	Regular	930.129	0	29315.7	24	8	26	23.51	134006	131844	17400			Green
A_Ba_Rep3	A	13442	gene 13362	OS=Willaertia_magna_c2c_maky2	Regular	924.609	0	45479.9	43	10	40	17.74	1846698	1820378	127142			Green
A_Ba_Rep3	A	17198	gene 17092	OS=Willaertia_magna_c2c_maky2	Regular	917.096	0	49414.9	25	7	42	17.26	144500	129874	17560			Green
A_Ba_Rep3	A	15050	gene 14959	OS=Willaertia_magna_c2c_maky2	Regular	900.152	0	88436.4	82	21	81	16.91	519594	347023	57979			Green
A_Ba_Rep3	A	17145	gene 17040	OS=Willaertia_magna_c2c_maky2	Regular	897.035	0	62853.6	61	12	48	19.04	408573	308799	43682			Green
A_Ba_Rep3	A	8035	gene 7981	OS=Willaertia_magna_c2c_maky2	Regular	896.535	0	36711.5	29	5	27	13.84	343703	338169	72340			Green
A_Ba_Rep3	A	16366	gene 16266	OS=Willaertia_magna_c2c_maky2	Regular	893.773	0	17079.1	23	4	12	9.21	99701	123078	14706			Green
A_Ba_Rep3	A	16176	gene 16077	OS=Willaertia_magna_c2c_maky2	Regular	889.941	0	48806.1	31	7	32	6.16	150110	117151	16762			Green	10812 11415 15699
A_Ba_Rep3	A	11030	gene 10960	OS=Willaertia_magna_c2c_maky2	Regular	884.832	0	32141.5	27	8	29	27.65	224935	221570	33613			Green
A_Ba_Rep3	A	9058	gene 8998	OS=Willaertia_magna_c2c_maky2	Regular	883.508	0	34978.8	44	6	34	17.72	330777	284034	27962			Green
A_Ba_Rep3	A	15699	gene 15602	OS=Willaertia_magna_c2c_maky2	Regular	877.013	0	20264.4	22	6	15	20.9	118165	9758.56	15453			Green	10812 11415 16176
A_Ba_Rep3	A	2060	gene 2046	OS=Willaertia_magna_c2c_maky2	Regular	852.656	0	55930.8	39	10	44	14.14	177387	111973	19508			Green
A_Ba_Rep3	A	6164	gene 6118	OS=Willaertia_magna_c2c_maky2	Regular	823.7	0	39891.1	35	11	33	18.73	241323	198594	78956			Green
A_Ba_Rep3	A	3293	gene 3269	OS=Willaertia_magna_c2c_maky2	Regular	788.942	0	81948.3	79	18	83	23.16	452256	277113	73851			Green
A_Ba_Rep3	A	9991	gene 9925	OS=Willaertia_magna_c2c_maky2	Regular	787.433	0	35386.3	17	6	28	11.8	57292	80476.5	9349			Green
A_Ba_Rep3	A	2143	gene 2129	OS=Willaertia_magna_c2c_maky2	Regular	776.6	0.33	79614.8	55	16	78	18.74	279043	127879	43300			Green	12339
A_Ba_Rep3	A	17329	gene 17222	OS=Willaertia_magna_c2c_maky2	Regular	771.686	0.33	9311.78	7	1	9	15.66	335171	0	4007			Green	8467 17620 18182
A_Ba_Rep3	A	9563	gene 9500	OS=Willaertia_magna_c2c_maky2	Regular	762.519	0.32	64646.5	65	15	56	21.36	133643	107532	27236			Green
A_Ba_Rep3	A	17043	gene 16938	OS=Willaertia_magna_c2c_maky2	Regular	752.264	0.32	67316.2	64	20	74	20.55	338851	254039	46732			Green
A_Ba_Rep3	A	8254	gene 8200	OS=Willaertia_magna_c2c_maky2	Regular	752.272	0.32	173503	108	36	159	16.02	344718	171168	58336			Green
A_Ba_Rep3	A	11340	gene 11270	OS=Willaertia_magna_c2c_maky2	Regular	745.677	0.64	60911.1	38	10	47	13.25	259258	229543	21004			Green
A_Ba_Rep3	A	13308	gene 13228	OS=Willaertia_magna_c2c_maky2	Regular	727.016	0.63	37067.5	17	4	39	9.57	166575	241845	19789			Green
A_Ba_Rep3	A	4272	gene 4242	OS=Willaertia_magna_c2c_maky2	Regular	716.943	0.93	59535.7	48	10	49	4.92	476565	0	31232			Green	8948 10070 15354
A_Ba_Rep3	A	8561	gene 8506	OS=Willaertia_magna_c2c_maky2	Regular	707.733	0.93	73893	38	11	32	9.61	264831	222804	51689			Green
A_Ba_Rep3	A	8499	gene 8444	OS=Willaertia_magna_c2c_maky2	Regular	701.888	0.92	52373.6	38	9	26	11.68	301925	296588	32807			Green
A_Ba_Rep3	A	11258	gene 11188	OS=Willaertia_magna_c2c_maky2	Regular	696.576	0.91	38823.4	39	11	36	23.05	174077	153202	12584			Green
A_Ba_Rep3	A	17666	gene 17559	OS=Willaertia_magna_c2c_maky2	Regular	693.09	0.91	23276.3	22	6	21	18.14	49055	44665	6599			Green
A_Ba_Rep3	A	2556	gene 2537	OS=Willaertia_magna_c2c_maky2	Regular	691.147	0.91	43427.9	56	12	36	13.32	575907	488579	49571			Green
A_Ba_Rep3	A	14667	gene 14579	OS=Willaertia_magna_c2c_maky2	Regular	683.578	0.9	46573.1	29	4	43	7.63	160329	233362	20909			Green
A_Ba_Rep3	A	527	gene 525	OS=Willaertia_magna_c2c_maky2	Regular	679.606	0.9	75595.6	52	16	61	16.54	442719	395896	52450			Green
A_Ba_Rep3	A	5234	gene 5194	OS=Willaertia_magna_c2c_maky2	Regular	675.189	0.9	33811.5	40	13	34	22.41	223507	187590	31674			Green
A_Ba_Rep3	A	188	gene 188	OS=Willaertia_magna_c2c_maky2	Regular	670.908	0.89	42233.3	62	14	37	17.68	769615	373170	70946			Green
A_Ba_Rep3	A	14630	gene 14543	OS=Willaertia_magna_c2c_maky2	Regular	649.218	0.87	90226.8	63	22	102	15.71	335781	301530	30701			Green
A_Ba_Rep3	A	11952	gene 11880	OS=Willaertia_magna_c2c_maky2	Regular	642.629	0.86	135345	89	26	99	14.68	166454	108367	22923			Green
A_Ba_Rep3	A	6499	gene 6450	OS=Willaertia_magna_c2c_maky2	Regular	635.326	0.85	44128.5	38	10	44	19.42	185222	167302	27622			Green
A_Ba_Rep3	A	16224	gene 16125	OS=Willaertia_magna_c2c_maky2	Regular	635.099	0.85	44706.6	35	9	42	21.67	493674	352703	61353			Green
A_Ba_Rep3	A	9879	gene 9815	OS=Willaertia_magna_c2c_maky2	Regular	622.86	1.12	36036.8	35	13	34	21.54	192199	131867	24427			Green
A_Ba_Rep3	A	17531	gene 17424	OS=Willaertia_magna_c2c_maky2	Regular	611.983	1.39	88423.1	77	21	82	16.93	208305	152978	58815			Green
A_Ba_Rep3	A	14319	gene 14232	OS=Willaertia_magna_c2c_maky2	Regular	611.327	1.38	72756.9	86	21	50	10.2	317337	167540	54246			Green
A_Ba_Rep3	A	10552	gene 10483	OS=Willaertia_magna_c2c_maky2	Regular	606.159	1.64	49298.9	37	15	45	16.71	86636	76535	14048			Green
A_Ba_Rep3	A	5697	gene 5654	OS=Willaertia_magna_c2c_maky2	Regular	597.462	1.62	32859.4	17	5	29	12.54	77658	76542	10328			Green
A_Ba_Rep3	A	10837	gene 10768	OS=Willaertia_magna_c2c_maky2	Regular	595.968	1.61	28394.1	19	5	23	8.33	112438	165687	11307			Green
A_Ba_Rep3	A	8785	gene 8727	OS=Willaertia_magna_c2c_maky2	Regular	577.153	1.59	73726.6	40	12	54	14.6	139976	122309	20152			Green
A_Ba_Rep3	A	4613	gene 4581	OS=Willaertia_magna_c2c_maky2	Regular	575.937	1.58	52098	47	13	54	13.85	72515	48532	17231			Green
A_Ba_Rep3	A	15093	gene 15002	OS=Willaertia_magna_c2c_maky2	Regular	566.193	1.56	20045.2	10	5	13	15.73	253360	982.719	5384			Green	12412 12810 16235
A_Ba_Rep3	A	16235	gene 16136	OS=Willaertia_magna_c2c_maky2	Regular	529.617	1.52	19966	18	8	13	17.98	257836	629.494	6556			Green	12412 12810 15093
A_Ba_Rep3	A	15308	gene 15213	OS=Willaertia_magna_c2c_maky2	Regular	526.389	1.52	50813.4	23	6	41	19.03	180172	121740	13444			Green
A_Ba_Rep3	A	15354	gene 15259	OS=Willaertia_magna_c2c_maky2	Regular	496.072	1.93	55406.3	30	12	48	4.87	253815	12961.2	22543			Green	4272 8948 10070
A_Ba_Rep3	A	15144	gene 15052	OS=Willaertia_magna_c2c_maky2	Regular	479.7	2.32	66823.8	43	12	51	23.27	172288	96384	18772			Green	4574
A_Ba_Rep3	A	1840	gene 1828	OS=Willaertia_magna_c2c_maky2	Regular	474.662	2.51	55545.8	60	17	74	15	203348	133149	32184			Green
A_Ba_Rep3	A	11209	gene 11139	OS=Willaertia_magna_c2c_maky2	Regular	436.963	3.61	107175	43	21	85	5.42	188486	156814	20981			Green
A_Ba_Rep3	A	739	gene 736	OS=Willaertia_magna_c2c_maky2	Regular	416.14	3.85	156919	28	14	78	6.41	134055	1181	15011			Green	11411
A_Ba_Rep3	A	6656	gene 6607	OS=Willaertia_magna_c2c_maky2	Regular	415.915	3.85	106304	32	15	85	11.42	205143	194966	18705			Green
A_Ba_Rep3	A	8795	gene 8737	OS=Willaertia_magna_c2c_maky2	Regular	412.353	3.82	103165	46	17	85	7.39	551912	74700.1	42204			Green	6030
A_Bb_Rep1	A	4120	gene 4090	OS=Willaertia_magna_c2c_maky2	Regular	54244.6	0	10265.6	103	8	12	88.76	4432888	4172819	244329			Green
A_Bb_Rep1	A	5203	gene 5163	OS=Willaertia_magna_c2c_maky2	Regular	52457.4	0	41957.1	309	28	39	75.07	19421520	8822777	2198861			Green	1632 2128 3314 3318 6978 7012 7485 8467 8544 8858 12310 12351 15736 17329 17620 18182
A_Bb_Rep1	A	1389	gene 1381	OS=Willaertia_magna_c2c_maky2	Regular	50415.5	0	13872.8	219	14	11	99.24	18502300	12482860	1010130			Green	3597
A_Bb_Rep1	A	3597	gene 3571	OS=Willaertia_magna_c2c_maky2	Regular	36657.1	0	13885.8	179	13	11	99.24	16662380	3464823	780955			Green	1389
A_Bb_Rep1	A	15548	gene 15452	OS=Willaertia_magna_c2c_maky2	Regular	33079.3	0	46885.6	343	30	38	67.14	8625939	4572641	998382			Green	11515
A_Bb_Rep1	A	17314	gene 17207	OS=Willaertia_magna_c2c_maky2	Regular	31175.1	0	16417.1	107	7	9	54.55	3106302	2601558	336539			Green
A_Bb_Rep1	A	3314	gene 3290	OS=Willaertia_magna_c2c_maky2	Regular	29985.7	0	13334.2	138	11	12	80.67	5844628	0	935536			Green	2128 3318 5203 6978 7485 8544 12310 12351 15736
A_Bb_Rep1	A	3318	gene 3294	OS=Willaertia_magna_c2c_maky2	Regular	29852.8	0	11511.1	98	9	12	72.82	4421812	0	629990			Green	2128 3314 5203 6978 7485 8544 12310 12351 15736
A_Bb_Rep1	A	10686	gene 10617	OS=Willaertia_magna_c2c_maky2	Regular	29080.4	0	45966.8	432	39	42	81.07	23878360	13071650	2806163			Green	1646 13137
A_Bb_Rep1	A	1646	gene 1636	OS=Willaertia_magna_c2c_maky2	Regular	28281.7	0	42575.9	522	36	35	69.56	25303140	0	3810870			Green	10686 13137
A_Bb_Rep1	A	613	gene 611	OS=Willaertia_magna_c2c_maky2	Regular	24642.4	0	21776.9	175	16	19	79.59	4554026	2772761	494287			Green
A_Bb_Rep1	A	12351	gene 12276	OS=Willaertia_magna_c2c_maky2	Regular	24241.8	0	10382.8	82	8	11	68.82	4013273	0	606792			Green	2128 3314 3318 5203 6978 7485 12310 15736
A_Bb_Rep1	A	17620	gene 17513	OS=Willaertia_magna_c2c_maky2	Regular	21327.3	0	12070.9	98	10	13	77.98	1863543	169709	142852			Green	1632 5203 7012 8467 8858 17329 18182
A_Bb_Rep1	A	8467	gene 8412	OS=Willaertia_magna_c2c_maky2	Regular	20471.8	0	19810.5	99	10	22	60.92	4791972	303041	416281			Green	1632 5203 7012 8858 17329 17620 18182
A_Bb_Rep1	A	15317	gene 15222	OS=Willaertia_magna_c2c_maky2	Regular	19777	0	33372.9	211	18	26	66.03	7599862	5536082	690802			Green
A_Bb_Rep1	A	8173	gene 8119	OS=Willaertia_magna_c2c_maky2	Regular	19533.9	0	7469.24	76	7	7	85.07	2903258	2535641	143776			Green
A_Bb_Rep1	A	16310	gene 16210	OS=Willaertia_magna_c2c_maky2	Regular	18835.9	0	26765.4	169	14	19	60.66	3621929	2618031	364841			Green
A_Bb_Rep1	A	4047	gene 4018	OS=Willaertia_magna_c2c_maky2	Regular	17849.5	0	7572.85	27	3	8	35.82	574835	831916	163153			Green
A_Bb_Rep1	A	7984	gene 7930	OS=Willaertia_magna_c2c_maky2	Regular	16804.3	0	12910.3	54	4	14	31.53	889051	724752	248030			Green
A_Bb_Rep1	A	7710	gene 7656	OS=Willaertia_magna_c2c_maky2	Regular	16793.9	0	22209.7	151	12	24	54.36	4818815	3981685	463611			Green
A_Bb_Rep1	A	4103	gene 4073	OS=Willaertia_magna_c2c_maky2	Regular	16564.4	0	38723	241	19	32	66.76	6940513	3646704	973014			Green
A_Bb_Rep1	A	2401	gene 2384	OS=Willaertia_magna_c2c_maky2	Regular	15821.8	0	52788.5	262	24	47	48.6	7074094	4309707	1314873			Green
A_Bb_Rep1	A	1263	gene 1257	OS=Willaertia_magna_c2c_maky2	Regular	15719.5	0	21688.3	91	9	18	47.28	1432785	927741	154765			Green
A_Bb_Rep1	A	7012	gene 6961	OS=Willaertia_magna_c2c_maky2	Regular	14936.2	0	34870.9	65	9	29	43.38	1321489	104776	70903			Green	1632 5203 8467 17329 17620 18182
A_Bb_Rep1	A	8558	gene 8503	OS=Willaertia_magna_c2c_maky2	Regular	14700.4	0	62073.2	283	28	35	55.01	7117941	4102898	968174			Green
A_Bb_Rep1	A	9503	gene 9440	OS=Willaertia_magna_c2c_maky2	Regular	14158	0	48573.9	213	20	34	49.43	2690823	1760737	503585			Green
A_Bb_Rep1	A	3640	gene 3614	OS=Willaertia_magna_c2c_maky2	Regular	14133.7	0	36952.2	135	14	44	59.28	3402881	2501412	485855			Green
A_Bb_Rep1	A	13833	gene 13748	OS=Willaertia_magna_c2c_maky2	Regular	14097.1	0	94483	430	43	79	63.76	9796405	4826965	1301796			Green	3590
A_Bb_Rep1	A	12412	gene 12336	OS=Willaertia_magna_c2c_maky2	Regular	13738.7	0	20029.1	109	7	13	68.54	5052530	4075153	149877			Green	12810 15093 16235
A_Bb_Rep1	A	15014	gene 14923	OS=Willaertia_magna_c2c_maky2	Regular	11269.2	0	18681.6	31	4	9	32.74	828704	799412	60576			Green
A_Bb_Rep1	A	15977	gene 15880	OS=Willaertia_magna_c2c_maky2	Regular	11242.5	0	36860.4	147	14	42	48.34	2498123	1646993	420337			Green	18258
A_Bb_Rep1	A	11060	gene 10990	OS=Willaertia_magna_c2c_maky2	Regular	11186	0	14890.2	63	6	14	45.38	1543629	1167994	160250			Green
A_Bb_Rep1	A	4787	gene 4754	OS=Willaertia_magna_c2c_maky2	Regular	11184.2	0	13750.7	45	4	13	40.68	1077217	1566108	90459			Green	6013 9934 15131 15132
A_Bb_Rep1	A	15132	gene 15040	OS=Willaertia_magna_c2c_maky2	Regular	11142.5	0	13783.7	41	3	13	19.49	1069564	0	89343			Green	4787 6013 9934 15131
A_Bb_Rep1	A	15131	gene 15039	OS=Willaertia_magna_c2c_maky2	Regular	11142.5	0	13783.7	41	3	13	19.49	1069564	0	89343			Green	4787 6013 9934 15132
A_Bb_Rep1	A	4017	gene 3988	OS=Willaertia_magna_c2c_maky2	Regular	10809.9	0	17517.3	53	6	18	34.39	979862	902377	75287			Green
A_Bb_Rep1	A	17022	gene 16917	OS=Willaertia_magna_c2c_maky2	Regular	10673.4	0	50664.6	262	21	38	53.19	9786401	5626430	909658			Green
A_Bb_Rep1	A	1632	gene 1622	OS=Willaertia_magna_c2c_maky2	Regular	10341.4	0	42724	96	18	43	35.56	3386962	90731	184226			Green	2128 5203 7012 8467 8858 17620 18182
A_Bb_Rep1	A	7485	gene 7432	OS=Willaertia_magna_c2c_maky2	Regular	10175.2	0	6000.85	33	4	7	52.63	1572171	0	74051			Green	3314 3318 5203 6978 12310 12351
A_Bb_Rep1	A	5820	gene 5777	OS=Willaertia_magna_c2c_maky2	Regular	9928.34	0	16964.9	73	6	15	34.44	2212243	1885074	153689			Green
A_Bb_Rep1	A	1291	gene 1283	OS=Willaertia_magna_c2c_maky2	Regular	9224.87	0	52102.6	79	12	46	48.12	708481	437752	129854			Green	13784
A_Bb_Rep1	A	18182	gene 18073	OS=Willaertia_magna_c2c_maky2	Regular	9123.2	0	9353.86	26	3	9	57.83	1031516	0	33629			Green	1632 5203 7012 8467 17329 17620
A_Bb_Rep1	A	4952	gene 4918	OS=Willaertia_magna_c2c_maky2	Regular	9087.49	0	33656.5	159	21	32	71.97	4520164	3310109	257428			Green
A_Bb_Rep1	A	1178	gene 1173	OS=Willaertia_magna_c2c_maky2	Regular	9065.99	0	51417.6	112	15	40	48.58	1327929	1003181	253962			Green
A_Bb_Rep1	A	4102	gene 4072	OS=Willaertia_magna_c2c_maky2	Regular	8567.36	0	36752	196	16	22	47.45	6874926	3316629	730718			Green
A_Bb_Rep1	A	88	gene 89	OS=Willaertia_magna_c2c_maky2	Regular	8511.08	0	90579.7	266	36	77	48.48	8945148	5824451	829789			Green
A_Bb_Rep1	A	2304	gene 2287	OS=Willaertia_magna_c2c_maky2	Regular	8486.85	0	35342.8	90	7	20	38.71	1614056	1185138	153564			Green	2760 8085 8168 17847
A_Bb_Rep1	A	4585	gene 4553	OS=Willaertia_magna_c2c_maky2	Regular	8465.19	0	16958.7	95	11	17	54.67	926571	610678	93588			Green
A_Bb_Rep1	A	8085	gene 8031	OS=Willaertia_magna_c2c_maky2	Regular	8399.45	0	18566.7	48	6	11	46.39	766987	639287	210058			Green	2304 2760 8168 17847
A_Bb_Rep1	A	1308	gene 1300	OS=Willaertia_magna_c2c_maky2	Regular	8394.45	0	31645.8	47	6	26	20.74	2139349	3145388	111004			Green
A_Bb_Rep1	A	13784	gene 13701	OS=Willaertia_magna_c2c_maky2	Regular	7999.69	0	16954.4	38	4	18	46.21	232272	0	72964			Green	1291
A_Bb_Rep1	A	5717	gene 5674	OS=Willaertia_magna_c2c_maky2	Regular	7946.89	0	28665.5	135	12	27	49.6	2769069	1915058	262680			Green
A_Bb_Rep1	A	3298	gene 3274	OS=Willaertia_magna_c2c_maky2	Regular	7738.97	0	27259.6	90	7	21	45.45	1598597	1416126	168093			Green
A_Bb_Rep1	A	11075	gene 11005	OS=Willaertia_magna_c2c_maky2	Regular	7699.16	0	53066	185	23	40	62.58	3032487	1745243	376922			Green
A_Bb_Rep1	A	4806	gene 4773	OS=Willaertia_magna_c2c_maky2	Regular	7433.9	0	17148.3	72	6	10	65.1	718261	570778	117793			Green
A_Bb_Rep1	A	2955	gene 2933	OS=Willaertia_magna_c2c_maky2	Regular	7188.71	0	24416.4	62	7	33	30.48	974465	1374296	116301			Green
A_Bb_Rep1	A	9934	gene 9868	OS=Willaertia_magna_c2c_maky2	Regular	7165.96	0	6034.83	29	2	7	23.08	372536	0	55976			Green	4787 15131 15132
A_Bb_Rep1	A	5321	gene 5279	OS=Willaertia_magna_c2c_maky2	Regular	7159.17	0	20494.7	77	9	14	54.4	1354167	1266419	228404			Green
A_Bb_Rep1	A	2971	gene 2949	OS=Willaertia_magna_c2c_maky2	Regular	7152.4	0	66879	245	26	52	49.09	5788592	2788506	670479			Green
A_Bb_Rep1	A	16036	gene 15939	OS=Willaertia_magna_c2c_maky2	Regular	6982.4	0	35035.9	92	11	27	35.5	1113251	744909	142729			Green
A_Bb_Rep1	A	7977	gene 7923	OS=Willaertia_magna_c2c_maky2	Regular	6971.96	0	29553.1	133	14	31	48.83	1816157	982484	267630			Green
A_Bb_Rep1	A	1464	gene 1455	OS=Willaertia_magna_c2c_maky2	Regular	6760.15	0	27967.1	75	4	19	24.21	1148139	1086051	155362			Green
A_Bb_Rep1	A	2969	gene 2947	OS=Willaertia_magna_c2c_maky2	Regular	6698.67	0	56741.1	66	14	40	51.26	1065314	961195	123930			Green	4750
A_Bb_Rep1	A	3914	gene 3885	OS=Willaertia_magna_c2c_maky2	Regular	6628.07	0	13165.9	64	7	11	51.75	1017577	759733	163673			Green
A_Bb_Rep1	A	15436	gene 15341	OS=Willaertia_magna_c2c_maky2	Regular	6608.49	0	16036	58	4	11	34.75	932501	869578	84804			Green
A_Bb_Rep1	A	6030	gene 5985	OS=Willaertia_magna_c2c_maky2	Regular	6547.18	0	99657.2	372	42	88	51.93	7953931	2673233	942120			Green	629 8795
A_Bb_Rep1	A	12181	gene 12109	OS=Willaertia_magna_c2c_maky2	Regular	6473.99	0	12602.5	34	2	20	22.22	1550501	2287796	119312			Green
A_Bb_Rep1	A	7193	gene 7140	OS=Willaertia_magna_c2c_maky2	Regular	6421.79	0	16423.3	30	4	16	40.41	354221	510292	46768			Green
A_Bb_Rep1	A	5578	gene 5536	OS=Willaertia_magna_c2c_maky2	Regular	6402.94	0	22639.6	78	10	21	58.29	1454642	1238658	197399			Green
A_Bb_Rep1	A	6978	gene 6927	OS=Willaertia_magna_c2c_maky2	Regular	6374.37	0	4763.54	24	3	4	46.67	1486300	0	69554			Green	3314 3318 5203 7485 12310 12351
A_Bb_Rep1	A	17530	gene 17423	OS=Willaertia_magna_c2c_maky2	Regular	6357.57	0	13715	38	7	12	47.86	495260	488238	60480			Green
A_Bb_Rep1	A	4276	gene 4246	OS=Willaertia_magna_c2c_maky2	Regular	6327.74	0	21947.7	86	12	22	51.63	906526	550469	55152			Green
A_Bb_Rep1	A	12966	gene 12887	OS=Willaertia_magna_c2c_maky2	Regular	6320.13	0	22751.3	102	8	16	44	1175383	672336	218205			Green
A_Bb_Rep1	A	4750	gene 4717	OS=Willaertia_magna_c2c_maky2	Regular	6094.85	0	15395.8	32	4	11	50.96	883305	0	93248			Green	2969
A_Bb_Rep1	A	2626	gene 2606	OS=Willaertia_magna_c2c_maky2	Regular	6060.9	0	52463.6	169	21	38	62.63	3044792	1203629	354431			Green
A_Bb_Rep1	A	11893	gene 11821	OS=Willaertia_magna_c2c_maky2	Regular	6013.46	0	71055.8	289	34	72	56.7	8350601	2352224	648288			Green	16371
A_Bb_Rep1	A	10511	gene 10442	OS=Willaertia_magna_c2c_maky2	Regular	5836.93	0	25831.9	19	4	24	33.63	569606	847012	35664			Green
A_Bb_Rep1	A	8138	gene 8084	OS=Willaertia_magna_c2c_maky2	Regular	5826.31	0	37207.9	72	12	48	38.25	2253487	2143965	221625			Green
A_Bb_Rep1	A	7834	gene 7780	OS=Willaertia_magna_c2c_maky2	Regular	5797.31	0	41144.1	135	15	28	48.53	1367769	805734	173592			Green
A_Bb_Rep1	A	8544	gene 8489	OS=Willaertia_magna_c2c_maky2	Regular	5611.04	0	11417.9	16	1	11	10.78	408539	0	23198			Green	3314 3318 5203
A_Bb_Rep1	A	6541	gene 6492	OS=Willaertia_magna_c2c_maky2	Regular	5550.43	0	53273.5	133	19	45	45.3	1305513	839871	205167			Green
A_Bb_Rep1	A	17463	gene 17356	OS=Willaertia_magna_c2c_maky2	Regular	5498.07	0	29125.1	68	14	30	40.47	929003	722894	169446			Green
A_Bb_Rep1	A	2182	gene 2168	OS=Willaertia_magna_c2c_maky2	Regular	5276.5	0	43201.4	91	10	34	31.59	1519264	1133759	417448			Green
A_Bb_Rep1	A	6068	gene 6023	OS=Willaertia_magna_c2c_maky2	Regular	5255.19	0	15251.1	29	4	10	16.54	1370326	2037854	60366			Green
A_Bb_Rep1	A	3593	gene 3567	OS=Willaertia_magna_c2c_maky2	Regular	5227.7	0	18966.8	37	5	15	50.3	791660	1176315	65330			Green
A_Bb_Rep1	A	4574	gene 4542	OS=Willaertia_magna_c2c_maky2	Regular	5227.3	0	60120.4	143	19	51	48.16	2301131	1465489	193174			Green
A_Bb_Rep1	A	9354	gene 9294	OS=Willaertia_magna_c2c_maky2	Regular	5206.57	0	15821.5	62	7	13	56.55	707288	506215	64941			Green
A_Bb_Rep1	A	15253	gene 15160	OS=Willaertia_magna_c2c_maky2	Regular	5171.94	0	15896.2	82	10	14	69.06	2151128	882871	161267			Green
A_Bb_Rep1	A	11680	gene 11608	OS=Willaertia_magna_c2c_maky2	Regular	4961.35	0	17087.9	24	5	18	14.77	732561	1091081	71450			Green
A_Bb_Rep1	A	6078	gene 6032	OS=Willaertia_magna_c2c_maky2	Regular	4961.28	0	59282.8	105	16	44	35.48	941870	727621	99788			Green
A_Bb_Rep1	A	5701	gene 5658	OS=Willaertia_magna_c2c_maky2	Regular	4927.86	0	116901	233	34	99	42.61	3121689	1275923	378716			Green
A_Bb_Rep1	A	8068	gene 8014	OS=Willaertia_magna_c2c_maky2	Regular	4831.89	0	137266	281	31	116	34.23	3975496	1851086	355000			Green
A_Bb_Rep1	A	16209	gene 16110	OS=Willaertia_magna_c2c_maky2	Regular	4765.9	0	41099	165	20	34	49.45	2078787	1175591	222138			Green
A_Bb_Rep1	A	10133	gene 10065	OS=Willaertia_magna_c2c_maky2	Regular	4752.16	0	40027	51	10	36	21.98	637884	515434	73262			Green
A_Bb_Rep1	A	13630	gene 13550	OS=Willaertia_magna_c2c_maky2	Regular	4703.15	0	34395	95	17	33	46.79	1802582	1026403	226374			Green
A_Bb_Rep1	A	8858	gene 8800	OS=Willaertia_magna_c2c_maky2	Regular	4654.56	0	161332	67	27	116	23.56	521466	42509	79446			Green	1632 5203 8467 17620
A_Bb_Rep1	A	13887	gene 13801	OS=Willaertia_magna_c2c_maky2	Regular	4580.99	0	9900.41	29	4	8	63.53	467522	609537	83800			Green
A_Bb_Rep1	A	16505	gene 16402	OS=Willaertia_magna_c2c_maky2	Regular	4569.5	0	14130.3	25	4	13	59.38	425882	636930	29521			Green
A_Bb_Rep1	A	17715	gene 17607	OS=Willaertia_magna_c2c_maky2	Regular	4560.17	0	68176.7	102	16	52	40.39	872102	637730	122568			Green
A_Bb_Rep1	A	2872	gene 2850	OS=Willaertia_magna_c2c_maky2	Regular	4530.64	0	14536.4	41	4	12	17.32	675062	612785	57625			Green
A_Bb_Rep1	A	11411	gene 11341	OS=Willaertia_magna_c2c_maky2	Regular	4488.73	0	31645.9	108	11	30	40.21	2860120	2076285	410915			Green
A_Bb_Rep1	A	2978	gene 2956	OS=Willaertia_magna_c2c_maky2	Regular	4471.37	0	47631.3	94	21	35	52.2	720927	652422	131881			Green
A_Bb_Rep1	A	14402	gene 14315	OS=Willaertia_magna_c2c_maky2	Regular	4460.72	0	52054.4	124	18	36	38.73	2943016	2495159	367945			Green
A_Bb_Rep1	A	7686	gene 7632	OS=Willaertia_magna_c2c_maky2	Regular	4414.35	0	53920.3	103	16	42	39.92	1427079	999018	143108			Green
A_Bb_Rep1	A	5998	gene 5954	OS=Willaertia_magna_c2c_maky2	Regular	4399.59	0	28348.2	64	9	22	46.72	723538	0	82550			Green	5997
A_Bb_Rep1	A	5997	gene 5954	OS=Willaertia_magna_c2c_maky2	Regular	4399.59	0	26297	66	9	20	50.44	727446	590339	84689			Green	5998
A_Bb_Rep1	A	9305	gene 9245	OS=Willaertia_magna_c2c_maky2	Regular	4313.16	0	51072.1	176	24	38	58.89	4079961	2762152	250087			Green
A_Bb_Rep1	A	16615	gene 16512	OS=Willaertia_magna_c2c_maky2	Regular	4306.53	0	45125.8	65	12	29	37.47	898036	765451	82749			Green
A_Bb_Rep1	A	15819	gene 15722	OS=Willaertia_magna_c2c_maky2	Regular	4277.28	0	57678.9	96	15	60	29.74	1654579	1169161	171814			Green	2895
A_Bb_Rep1	A	8266	gene 8212	OS=Willaertia_magna_c2c_maky2	Regular	4171.8	0	17544.9	38	7	16	38.22	410578	431614	48886			Green
A_Bb_Rep1	A	12310	gene 12238	OS=Willaertia_magna_c2c_maky2	Regular	4158.57	0	6715.58	10	1	8	16.13	117400	0	15428			Green	3314 3318 5203 6978 7485 12351
A_Bb_Rep1	A	648	gene 646	OS=Willaertia_magna_c2c_maky2	Regular	4138.14	0	51493.9	154	16	33	40.52	2178245	1457746	252660			Green	5315 10592 18009
A_Bb_Rep1	A	4112	gene 4082	OS=Willaertia_magna_c2c_maky2	Regular	4098.16	0	27551.3	56	9	18	52.72	739923	394559	68313			Green
A_Bb_Rep1	A	4119	gene 4089	OS=Willaertia_magna_c2c_maky2	Regular	4037.91	0	27719.7	80	8	26	39.58	1231768	914624	65635			Green
A_Bb_Rep1	A	8741	gene 8685	OS=Willaertia_magna_c2c_maky2	Regular	4003.78	0	20039.2	47	6	25	43.27	455138	406014	43968			Green
A_Bb_Rep1	A	5748	gene 5705	OS=Willaertia_magna_c2c_maky2	Regular	3992.29	0	59305.8	134	20	55	37.59	1622593	865205	184779			Green
A_Bb_Rep1	A	16458	gene 16358	OS=Willaertia_magna_c2c_maky2	Regular	3989.28	0	31792.5	84	9	32	35.66	2786544	2600040	183294			Green
A_Bb_Rep1	A	6013	gene 5968	OS=Willaertia_magna_c2c_maky2	Regular	3976.51	0	15860.1	12	1	14	8.03	697028	0	33367			Green	4787 15131 15132
A_Bb_Rep1	A	563	gene 561	OS=Willaertia_magna_c2c_maky2	Regular	3964.93	0	34302.7	131	15	30	41.67	1431579	952625	124330			Green
A_Bb_Rep1	A	8971	gene 8911	OS=Willaertia_magna_c2c_maky2	Regular	3918.94	0	24720.2	54	7	23	28.24	691154	585764	77885			Green
A_Bb_Rep1	A	4091	gene 4061	OS=Willaertia_magna_c2c_maky2	Regular	3856.66	0	52560.1	118	20	48	39.41	1855387	1200781	264094			Green
A_Bb_Rep1	A	274	gene 274	OS=Willaertia_magna_c2c_maky2	Regular	3856.14	0	52205	123	15	33	37.12	1336116	684618	172143			Green
A_Bb_Rep1	A	4167	gene 4137	OS=Willaertia_magna_c2c_maky2	Regular	3835.39	0	41404.8	72	9	33	27.15	1032223	732341	45685			Green
A_Bb_Rep1	A	4900	gene 4866	OS=Willaertia_magna_c2c_maky2	Regular	3833.03	0	16250.9	68	9	13	49.66	475626	310919	84374			Green
A_Bb_Rep1	A	2031	gene 2018	OS=Willaertia_magna_c2c_maky2	Regular	3818.02	0	25377.7	118	17	32	48.25	1220401	667112	136278			Green
A_Bb_Rep1	A	15460	gene 15365	OS=Willaertia_magna_c2c_maky2	Regular	3771.78	0	24361.8	29	3	14	18.52	457718	455210	111609			Green
A_Bb_Rep1	A	2895	gene 2873	OS=Willaertia_magna_c2c_maky2	Regular	3681.07	0	28141.2	58	11	22	34.24	767589	290826	60351			Green	15819
A_Bb_Rep1	A	10805	gene 10736	OS=Willaertia_magna_c2c_maky2	Regular	3612.06	0	25912.5	54	9	23	38.53	1164628	935089	114463			Green
A_Bb_Rep1	A	4054	gene 4025	OS=Willaertia_magna_c2c_maky2	Regular	3598.59	0	93158.9	165	23	69	38.35	1691149	1177138	201288			Green
A_Bb_Rep1	A	7700	gene 7646	OS=Willaertia_magna_c2c_maky2	Regular	3530.18	0	18218.5	22	2	17	22.44	269544	400484	17602			Green
A_Bb_Rep1	A	538	gene 536	OS=Willaertia_magna_c2c_maky2	Regular	3521.18	0	20604.6	25	4	19	15.34	797508	1149593	65545			Green
A_Bb_Rep1	A	9808	gene 9744	OS=Willaertia_magna_c2c_maky2	Regular	3517.62	0	24671.8	28	3	13	13.76	375068	1111776	33733			Green
A_Bb_Rep1	A	4567	gene 4535	OS=Willaertia_magna_c2c_maky2	Regular	3517.52	0	11308.6	44	8	9	66.36	533126	525810	54679			Green
A_Bb_Rep1	A	4830	gene 4797	OS=Willaertia_magna_c2c_maky2	Regular	3426.95	0	47770.5	111	14	47	28.88	1545652	1028385	276556			Green
A_Bb_Rep1	A	6660	gene 6611	OS=Willaertia_magna_c2c_maky2	Regular	3373.52	0	58629	121	16	41	50.19	1668721	1079829	238824			Green
A_Bb_Rep1	A	4160	gene 4130	OS=Willaertia_magna_c2c_maky2	Regular	3319.39	0	18399.9	42	6	16	20.48	317419	273212	91645			Green
A_Bb_Rep1	A	10908	gene 10838	OS=Willaertia_magna_c2c_maky2	Regular	3291.62	0	30263.9	48	11	22	32.46	409643	339463	49035			Green
A_Bb_Rep1	A	2128	gene 2114	OS=Willaertia_magna_c2c_maky2	Regular	3270.06	0	41878.7	94	11	43	25.27	8032168	2046.76	1480474			Green	1632 3314 3318 5203 12351 15736
A_Bb_Rep1	A	2659	gene 2639	OS=Willaertia_magna_c2c_maky2	Regular	3205.89	0	53755	129	20	46	50.1	1442214	771270	167741			Green
A_Bb_Rep1	A	11533	gene 11463	OS=Willaertia_magna_c2c_maky2	Regular	3188.77	0	14052.8	61	8	16	70.54	1149472	793308	149607			Green
A_Bb_Rep1	A	4008	gene 3979	OS=Willaertia_magna_c2c_maky2	Regular	3172.83	0	28632.7	53	8	21	46.09	450544	420124	49976			Green
A_Bb_Rep1	A	2760	gene 2738	OS=Willaertia_magna_c2c_maky2	Regular	3159.85	0	48180.2	59	12	29	15.62	540634	4474.84	84591			Green	2304 8085 8168 17847
A_Bb_Rep1	A	8773	gene 8716	OS=Willaertia_magna_c2c_maky2	Regular	3156.92	0	53219.6	88	10	29	27.54	1237648	1182867	131311			Green
A_Bb_Rep1	A	15342	gene 15247	OS=Willaertia_magna_c2c_maky2	Regular	3112.22	0	48113.6	75	11	40	22.69	715709	580860	62765			Green
A_Bb_Rep1	A	6070	gene 6025	OS=Willaertia_magna_c2c_maky2	Regular	3082.41	0	50871.5	97	20	36	39	2169474	1546251	180442			Green
A_Bb_Rep1	A	4612	gene 4580	OS=Willaertia_magna_c2c_maky2	Regular	3078.24	0	85743.4	100	18	82	22.96	1308640	1016007	120417			Green	5232 6380
A_Bb_Rep1	A	5088	gene 5051	OS=Willaertia_magna_c2c_maky2	Regular	3051.79	0	19353.1	35	6	21	38.55	398266	386592	29209			Green
A_Bb_Rep1	A	12864	gene 12785	OS=Willaertia_magna_c2c_maky2	Regular	3016.27	0	23650.6	35	5	18	26.11	647044	608983	63918			Green
A_Bb_Rep1	A	17847	gene 17739	OS=Willaertia_magna_c2c_maky2	Regular	3010.87	0	35046.4	25	3	17	6.07	368581	0	20721			Green	2304 2760 8085 8168
A_Bb_Rep1	A	8168	gene 8114	OS=Willaertia_magna_c2c_maky2	Regular	3010.87	0	35386.8	25	3	19	6.05	368581	0	20721			Green	2304 2760 8085 17847
A_Bb_Rep1	A	13500	gene 13420	OS=Willaertia_magna_c2c_maky2	Regular	2981.98	0	19823.5	71	11	19	71.76	731865	351897	78516			Green
A_Bb_Rep1	A	18001	gene 17893	OS=Willaertia_magna_c2c_maky2	Regular	2912.62	0	29623.9	68	12	35	44.8	1142451	653516	76600			Green
A_Bb_Rep1	A	10592	gene 10523	OS=Willaertia_magna_c2c_maky2	Regular	2871.35	0	54346.2	69	10	36	24.19	1514772	42308.3	132617			Green	648 5315 18009
A_Bb_Rep1	A	12871	gene 12792	OS=Willaertia_magna_c2c_maky2	Regular	2861.27	0	55843.1	85	14	37	23.03	1223210	1141885	101423			Green
A_Bb_Rep1	A	6002	gene 5957	OS=Willaertia_magna_c2c_maky2	Regular	2840.78	0	22629.9	61	10	20	49.49	663773	553645	52442			Green
A_Bb_Rep1	A	14850	gene 14760	OS=Willaertia_magna_c2c_maky2	Regular	2768.72	0	29433.9	44	9	27	32.68	547985	536247	57490			Green
A_Bb_Rep1	A	1856	gene 1844	OS=Willaertia_magna_c2c_maky2	Regular	2748.73	0	17907.7	32	7	20	21.15	159228	136410	30219			Green
A_Bb_Rep1	A	4844	gene 4810	OS=Willaertia_magna_c2c_maky2	Regular	2707.03	0	22160.5	46	8	30	39.9	484848	361462	62157			Green
A_Bb_Rep1	A	18009	gene 17901	OS=Willaertia_magna_c2c_maky2	Regular	2706.65	0	51771.2	50	5	34	14.19	1075880	0	130726			Green	648 5315 10592
A_Bb_Rep1	A	2853	gene 2831	OS=Willaertia_magna_c2c_maky2	Regular	2682.11	0	34075.2	42	5	32	14.83	787890	692631	53041			Green
A_Bb_Rep1	A	12929	gene 12850	OS=Willaertia_magna_c2c_maky2	Regular	2678.75	0	58846	55	12	53	18.74	322373	315753	76483			Green
A_Bb_Rep1	A	4517	gene 4486	OS=Willaertia_magna_c2c_maky2	Regular	2668.4	0	44815.9	81	12	29	43.64	827904	560100	110935			Green
A_Bb_Rep1	A	1624	gene 1614	OS=Willaertia_magna_c2c_maky2	Regular	2637.55	0	14977.4	29	3	17	21.8	493874	485653	57593			Green
A_Bb_Rep1	A	2477	gene 2460	OS=Willaertia_magna_c2c_maky2	Regular	2636.66	0	16746	17	2	11	25.85	135572	196144	28559			Green
A_Bb_Rep1	A	2208	gene 2194	OS=Willaertia_magna_c2c_maky2	Regular	2636.04	0	24735.2	20	2	19	26.01	233842	350763	21341			Green
A_Bb_Rep1	A	2076	gene 2062	OS=Willaertia_magna_c2c_maky2	Regular	2619.41	0	61540.2	112	23	46	46.17	889471	341305	104037			Green	18546
A_Bb_Rep1	A	8067	gene 8013	OS=Willaertia_magna_c2c_maky2	Regular	2618.07	0	22525.2	40	9	16	32.65	589701	544176	44267			Green
A_Bb_Rep1	A	5644	gene 5602	OS=Willaertia_magna_c2c_maky2	Regular	2581.57	0	16328.2	34	6	17	23.4	1072182	1027169	88333			Green
A_Bb_Rep1	A	5362	gene 5320	OS=Willaertia_magna_c2c_maky2	Regular	2563.58	0	35281.1	93	13	24	40.63	1730642	922575	347768			Green
A_Bb_Rep1	A	15932	gene 15835	OS=Willaertia_magna_c2c_maky2	Regular	2515.58	0	194879	284	56	140	32.58	2271236	1010287	250257			Green
A_Bb_Rep1	A	5855	gene 5812	OS=Willaertia_magna_c2c_maky2	Regular	2497.45	0	27521.2	42	9	19	26.85	156861	128452	37857			Green
A_Bb_Rep1	A	3192	gene 3169	OS=Willaertia_magna_c2c_maky2	Regular	2467.62	0	33082.2	46	6	15	30.7	664579	650015	47976			Green
A_Bb_Rep1	A	1746	gene 1735	OS=Willaertia_magna_c2c_maky2	Regular	2413.5	0	50724.6	87	18	42	32.9	1285281	1055078	173962			Green
A_Bb_Rep1	A	1156	gene 1151	OS=Willaertia_magna_c2c_maky2	Regular	2408.61	0	76296.6	90	21	72	22.02	740422	573388	117539			Green	18165
A_Bb_Rep1	A	5704	gene 5661	OS=Willaertia_magna_c2c_maky2	Regular	2394.71	0	11559	20	5	7	60.42	149444	145885	32212			Green
A_Bb_Rep1	A	13634	gene 13554	OS=Willaertia_magna_c2c_maky2	Regular	2393.97	0	58319.1	70	20	51	44.19	723746	489199	146178			Green
A_Bb_Rep1	A	10812	gene 10743	OS=Willaertia_magna_c2c_maky2	Regular	2392.99	0	20290.2	42	8	17	55.93	373376	134721	44651			Green	11415 15699 16176
A_Bb_Rep1	A	6425	gene 6377	OS=Willaertia_magna_c2c_maky2	Regular	2351.17	0	18213.2	35	4	11	26.58	871421	867713	177243			Green
A_Bb_Rep1	A	5723	gene 5680	OS=Willaertia_magna_c2c_maky2	Regular	2310.32	0	25910.1	51	7	25	20.09	381150	328717	68592			Green
A_Bb_Rep1	A	8757	gene 8700	OS=Willaertia_magna_c2c_maky2	Regular	2308.32	0	16755.4	38	4	10	28.86	684771	627525	83051			Green
A_Bb_Rep1	A	3905	gene 3876	OS=Willaertia_magna_c2c_maky2	Regular	2301.32	0	129788	218	34	110	21.57	2473053	1470022	281006			Green
A_Bb_Rep1	A	6702	gene 6653	OS=Willaertia_magna_c2c_maky2	Regular	2280.76	0	68621.4	88	19	70	32.73	790895	532575	120843			Green	10756
A_Bb_Rep1	A	10070	gene 10004	OS=Willaertia_magna_c2c_maky2	Regular	2221.23	0	72563.9	93	23	62	28.38	740968	440967	52175			Green	4272 8948 15354
A_Bb_Rep1	A	17146	gene 17041	OS=Willaertia_magna_c2c_maky2	Regular	2221.21	0	19288.2	37	7	16	29.17	1077028	1018975	91460			Green
A_Bb_Rep1	A	3730	gene 3704	OS=Willaertia_magna_c2c_maky2	Regular	2200.04	0	20764.1	52	6	15	36.07	551328	486850	27541			Green
A_Bb_Rep1	A	17329	gene 17222	OS=Willaertia_magna_c2c_maky2	Regular	2177.84	0	9311.78	19	3	9	24.1	216922	0	14220			Green	5203 7012 8467 17620 18182
A_Bb_Rep1	A	12810	gene 12731	OS=Willaertia_magna_c2c_maky2	Regular	2173.87	0	19974	32	3	13	26.4	2350821	0	34715			Green	12412 15093 16235
A_Bb_Rep1	A	1512	gene 1503	OS=Willaertia_magna_c2c_maky2	Regular	2170.18	0	46768.5	30	5	42	8.15	234702	324456	38509			Green	1513
A_Bb_Rep1	A	7318	gene 7265	OS=Willaertia_magna_c2c_maky2	Regular	2167.53	0	24306.7	52	7	23	40.47	627477	546303	26912			Green
A_Bb_Rep1	A	11415	gene 11345	OS=Willaertia_magna_c2c_maky2	Regular	2155.12	0	20304.2	43	11	17	72.32	339818	49224	41263			Green	10812 15699 16176
A_Bb_Rep1	A	18258	gene 18149	OS=Willaertia_magna_c2c_maky2	Regular	2065.71	0	36649.3	37	5	48	20.91	558914	0	38895			Green	15977
A_Bb_Rep1	A	3656	gene 3630	OS=Willaertia_magna_c2c_maky2	Regular	2054.81	0	14402	29	3	12	20.97	362865	279870	36350			Green
A_Bb_Rep1	A	2450	gene 2433	OS=Willaertia_magna_c2c_maky2	Regular	2017.39	0	80994	109	21	61	23.15	1466058	1086066	127195			Green
A_Bb_Rep1	A	3696	gene 3670	OS=Willaertia_magna_c2c_maky2	Regular	1984	0	22754.6	30	5	18	23.04	217629	212054	16815			Green	248
A_Bb_Rep1	A	842	gene 839	OS=Willaertia_magna_c2c_maky2	Regular	1978.55	0	50102.5	85	18	41	37.03	772866	540025	73824			Green
A_Bb_Rep1	A	16223	gene 16124	OS=Willaertia_magna_c2c_maky2	Regular	1977.95	0	39920.4	56	11	33	30.75	300350	257395	60734			Green
A_Bb_Rep1	A	1894	gene 1882	OS=Willaertia_magna_c2c_maky2	Regular	1964.18	0	18535.7	33	7	19	31.06	386648	326279	44074			Green
A_Bb_Rep1	A	9312	gene 9252	OS=Willaertia_magna_c2c_maky2	Regular	1947.39	0	18429.4	12	1	14	8.92	63901	163857	14440			Green
A_Bb_Rep1	A	3183	gene 3160	OS=Willaertia_magna_c2c_maky2	Regular	1941.55	0	31175.5	43	9	24	44.49	560710	503330	48853			Green
A_Bb_Rep1	A	6153	gene 6107	OS=Willaertia_magna_c2c_maky2	Regular	1920.06	0	50469.5	71	13	38	23.65	719393	641067	61198			Green
A_Bb_Rep1	A	10050	gene 9984	OS=Willaertia_magna_c2c_maky2	Regular	1912.17	0	58040.7	103	22	50	28.03	812391	603094	117408			Green
A_Bb_Rep1	A	18165	gene 18056	OS=Willaertia_magna_c2c_maky2	Regular	1894.66	0	35510.2	34	7	30	17.46	218920	116300	43146			Green	1156 12946
A_Bb_Rep1	A	11184	gene 11114	OS=Willaertia_magna_c2c_maky2	Regular	1874.5	0	14965.9	35	4	10	26.4	370522	250490	18826			Green
A_Bb_Rep1	A	11258	gene 11188	OS=Willaertia_magna_c2c_maky2	Regular	1848.88	0	38823.4	65	10	36	29.64	352576	233328	37227			Green
A_Bb_Rep1	A	12946	gene 12867	OS=Willaertia_magna_c2c_maky2	Regular	1835.98	0	42692.7	38	8	35	10.26	186347	138174	18725			Green	18165
A_Bb_Rep1	A	8565	gene 8510	OS=Willaertia_magna_c2c_maky2	Regular	1817.76	0	33934.2	32	6	25	14.93	485122	464888	44003			Green
A_Bb_Rep1	A	3627	gene 3601	OS=Willaertia_magna_c2c_maky2	Regular	1810.67	0	18397.4	41	7	15	29.59	285786	258730	28048			Green
A_Bb_Rep1	A	15481	gene 15385	OS=Willaertia_magna_c2c_maky2	Regular	1782.75	0	23245.5	29	6	22	14.29	275991	403172	26076			Green	18214
A_Bb_Rep1	A	18214	gene 18105	OS=Willaertia_magna_c2c_maky2	Regular	1769.29	0	22090.1	28	5	19	14.87	270573	0	22053			Green	15481
A_Bb_Rep1	A	1453	gene 1444	OS=Willaertia_magna_c2c_maky2	Regular	1748.1	0	101356	76	14	68	14.27	1141414	915104	98702			Green
A_Bb_Rep1	A	1513	gene 1503	OS=Willaertia_magna_c2c_maky2	Regular	1743.39	0	13818.7	14	2	14	13.56	113884	0	30110			Green	1512
A_Bb_Rep1	A	9829	gene 9765	OS=Willaertia_magna_c2c_maky2	Regular	1707.62	0	22199.4	49	9	18	42.72	168676	128007	35018			Green
A_Bb_Rep1	A	14543	gene 14456	OS=Willaertia_magna_c2c_maky2	Regular	1679.95	0	15123.6	10	2	13	11.11	185807	555210	19115			Green
A_Bb_Rep1	A	1206	gene 1201	OS=Willaertia_magna_c2c_maky2	Regular	1674.72	0	62061	98	19	62	29.02	1069273	624609	200128			Green
A_Bb_Rep1	A	5766	gene 5723	OS=Willaertia_magna_c2c_maky2	Regular	1662.19	0	52293.6	92	16	49	34.43	980896	509704	143094			Green
A_Bb_Rep1	A	16224	gene 16125	OS=Willaertia_magna_c2c_maky2	Regular	1658.74	0	44706.6	83	17	42	34.48	615520	349342	71487			Green
A_Bb_Rep1	A	5263	gene 5221	OS=Willaertia_magna_c2c_maky2	Regular	1629.95	0	108738	109	25	86	13.5	588073	430170	99748			Green
A_Bb_Rep1	A	9189	gene 9129	OS=Willaertia_magna_c2c_maky2	Regular	1610.94	0	101586	137	28	74	26.27	611731	361623	100231			Green
A_Bb_Rep1	A	8948	gene 8888	OS=Willaertia_magna_c2c_maky2	Regular	1605.53	0	20706.6	34	7	18	38.5	397942	10239	20289			Green	4272 10070 15354
A_Bb_Rep1	A	8979	gene 8919	OS=Willaertia_magna_c2c_maky2	Regular	1576.53	0	47520.4	42	11	30	24.43	214725	177222	64393			Green
A_Bb_Rep1	A	2954	gene 2932	OS=Willaertia_magna_c2c_maky2	Regular	1567.22	0	54581.7	50	11	38	27.42	325367	256478	93626			Green
A_Bb_Rep1	A	4272	gene 4242	OS=Willaertia_magna_c2c_maky2	Regular	1542.12	0	59535.7	63	15	49	10.61	521677	0	31727			Green	8948 10070 15354
A_Bb_Rep1	A	6018	gene 5973	OS=Willaertia_magna_c2c_maky2	Regular	1524.63	0	115040	131	29	98	19.02	670775	526855	79875			Green
A_Bb_Rep1	A	10085	gene 10019	OS=Willaertia_magna_c2c_maky2	Regular	1517.12	0	29926.5	44	9	25	18.9	641821	316856	394683			Green
A_Bb_Rep1	A	12339	gene 12264	OS=Willaertia_magna_c2c_maky2	Regular	1510.55	0	81405.7	92	15	76	22.4	796744	482409	119059			Green	2143 3368
A_Bb_Rep1	A	3692	gene 3666	OS=Willaertia_magna_c2c_maky2	Regular	1505.43	0	21254.1	33	5	14	27.66	190215	172725	28684			Green
A_Bb_Rep1	A	14370	gene 14283	OS=Willaertia_magna_c2c_maky2	Regular	1501.57	0	16048	12	2	16	11.59	51999	0	11160			Green	1617 1713 11963 13169
A_Bb_Rep1	A	13169	gene 13090	OS=Willaertia_magna_c2c_maky2	Regular	1501.57	0	9985.35	12	2	11	18.39	51999	77998.5	11160			Green	1617 1713 11963 14370
A_Bb_Rep1	A	11963	gene 11891	OS=Willaertia_magna_c2c_maky2	Regular	1501.57	0	17921.2	14	3	17	9.64	52365	0	11299			Green	1617 1713 13169 14370
A_Bb_Rep1	A	1713	gene 1703	OS=Willaertia_magna_c2c_maky2	Regular	1501.57	0	17882.1	14	3	16	10.46	52365	0	11299			Green	1617 11963 13169 14370
A_Bb_Rep1	A	1617	gene 1607	OS=Willaertia_magna_c2c_maky2	Regular	1501.57	0	17392.7	22	4	15	10.74	94250	0	32027			Green	1713 11963 13169 14370
A_Bb_Rep1	A	4021	gene 3992	OS=Willaertia_magna_c2c_maky2	Regular	1501.44	0	30816.7	53	14	21	46.39	263522	207548	35819			Green
A_Bb_Rep1	A	8035	gene 7981	OS=Willaertia_magna_c2c_maky2	Regular	1493.77	0	36711.5	36	8	27	12.26	526357	512127	42280			Green
A_Bb_Rep1	A	16235	gene 16136	OS=Willaertia_magna_c2c_maky2	Regular	1489.68	0	19966	17	2	13	15.73	508103	0	7992			Green	12412 12810 15093
A_Bb_Rep1	A	7492	gene 7439	OS=Willaertia_magna_c2c_maky2	Regular	1479.19	0	28021.7	42	12	30	26.19	490373	405796	31553			Green
A_Bb_Rep1	A	1886	gene 1874	OS=Willaertia_magna_c2c_maky2	Regular	1478.47	0	23561.3	18	1	12	17.73	172990	507048	29426			Green
A_Bb_Rep1	A	2784	gene 2762	OS=Willaertia_magna_c2c_maky2	Regular	1433.28	0	16257	18	3	11	13.77	85343	119692	7575			Green
A_Bb_Rep1	A	569	gene 567	OS=Willaertia_magna_c2c_maky2	Regular	1411.56	0	37418.7	43	8	29	29.7	425997	411529	38038			Green
A_Bb_Rep1	A	4923	gene 4889	OS=Willaertia_magna_c2c_maky2	Regular	1408.35	0	31554.8	37	5	24	17.69	178032	135533	43881			Green	2921 3586
A_Bb_Rep1	A	16035	gene 15938	OS=Willaertia_magna_c2c_maky2	Regular	1404.19	0	48350.7	35	8	39	20.19	180464	174785	58184			Green
A_Bb_Rep1	A	17188	gene 17083	OS=Willaertia_magna_c2c_maky2	Regular	1370.3	0	21282.3	25	5	23	27.03	410203	390232	60559			Green
A_Bb_Rep1	A	13450	gene 13370	OS=Willaertia_magna_c2c_maky2	Regular	1354.49	0	71433.3	88	20	63	16.32	625248	481690	61018			Green
A_Bb_Rep1	A	9533	gene 9470	OS=Willaertia_magna_c2c_maky2	Regular	1337.45	0	59655.1	85	17	51	31.05	592875	389426	79127			Green
A_Bb_Rep1	A	7876	gene 7822	OS=Willaertia_magna_c2c_maky2	Regular	1331.96	0	25707.9	58	7	19	30.97	569579	326541	87864			Green	15599
A_Bb_Rep1	A	10548	gene 10479	OS=Willaertia_magna_c2c_maky2	Regular	1313.09	0	42602.4	60	12	35	30.45	555089	366687	81715			Green
A_Bb_Rep1	A	2036	gene 2023	OS=Willaertia_magna_c2c_maky2	Regular	1311.42	0	21283.8	22	6	19	33.16	245726	137988	38156			Green
A_Bb_Rep1	A	14950	gene 14860	OS=Willaertia_magna_c2c_maky2	Regular	1301.9	0	20826.2	15	4	8	37.89	105691	99954	28913			Green
A_Bb_Rep1	A	11055	gene 10985	OS=Willaertia_magna_c2c_maky2	Regular	1294.38	0	14430.2	26	4	9	23.02	116713	94178	19182			Green
A_Bb_Rep1	A	13308	gene 13228	OS=Willaertia_magna_c2c_maky2	Regular	1289.41	0	37067.5	43	9	39	18.52	162539	151297	17465			Green
A_Bb_Rep1	A	3166	gene 3143	OS=Willaertia_magna_c2c_maky2	Regular	1259.43	0	66072.7	37	9	56	8.61	109308	154916	24424			Green	9357
A_Bb_Rep1	A	13223	gene 13143	OS=Willaertia_magna_c2c_maky2	Regular	1252.52	0	41979.2	55	12	33	27.96	504009	353138	102698			Green
A_Bb_Rep1	A	92	gene 92	OS=Willaertia_magna_c2c_maky2	Regular	1244.77	0	63469.6	75	16	57	21.33	980165	817737	94082			Green
A_Bb_Rep1	A	16176	gene 16077	OS=Willaertia_magna_c2c_maky2	Regular	1235.5	0	48806.1	16	4	32	10.34	107722	31677.3	11257			Green	10812 11415 15699
A_Bb_Rep1	A	9357	gene 9297	OS=Willaertia_magna_c2c_maky2	Regular	1235.49	0	15750.4	16	1	14	23.19	87560	0	6524			Green	3166
A_Bb_Rep1	A	15093	gene 15002	OS=Willaertia_magna_c2c_maky2	Regular	1229.48	0	20045.2	9	1	13	4.49	255521	0	5048			Green	12412 12810 16235
A_Bb_Rep1	A	6777	gene 6728	OS=Willaertia_magna_c2c_maky2	Regular	1223.53	0	46547.4	51	11	39	25.24	413213	383834	41550			Green
A_Bb_Rep1	A	11358	gene 11288	OS=Willaertia_magna_c2c_maky2	Regular	1221.25	0	35540.8	21	6	28	14.16	111637	100646	10849			Green
A_Bb_Rep1	A	11062	gene 10992	OS=Willaertia_magna_c2c_maky2	Regular	1209.26	0	14941.1	22	4	20	24.6	140216	121654	11069			Green
A_Bb_Rep1	A	17558	gene 17451	OS=Willaertia_magna_c2c_maky2	Regular	1204.54	0	45199.1	43	10	35	23.8	257650	237869	33002			Green
A_Bb_Rep1	A	6937	gene 6886	OS=Willaertia_magna_c2c_maky2	Regular	1192.08	0	42266	40	5	30	14.36	109468	98323	19880			Green
A_Bb_Rep1	A	15699	gene 15602	OS=Willaertia_magna_c2c_maky2	Regular	1191.92	0	20264.4	9	1	15	6.21	91267	0	8775			Green	10812 11415 16176
A_Bb_Rep1	A	11476	gene 11406	OS=Willaertia_magna_c2c_maky2	Regular	1181.21	0	51642.7	78	14	39	34.18	774880	264807	110104			Green
A_Bb_Rep1	A	10409	gene 10340	OS=Willaertia_magna_c2c_maky2	Regular	1173.3	0	37028.2	35	4	25	11.29	387943	373550	35905			Green
A_Bb_Rep1	A	15465	gene 15369	OS=Willaertia_magna_c2c_maky2	Regular	1161.29	0	23506.7	39	6	15	31.19	351404	306823	59133			Green
A_Bb_Rep1	A	16371	gene 16271	OS=Willaertia_magna_c2c_maky2	Regular	1139.29	0	74309.3	48	16	60	18.59	891007	152286	40248			Green	11893
A_Bb_Rep1	A	16726	gene 16623	OS=Willaertia_magna_c2c_maky2	Regular	1123.55	0	73312.2	104	24	52	21.61	882469	711529	120587			Green
A_Bb_Rep1	A	2057	gene 2043	OS=Willaertia_magna_c2c_maky2	Regular	1120.69	0	11032.5	15	4	10	24.74	222038	327075	44215			Green
A_Bb_Rep1	A	12748	gene 12669	OS=Willaertia_magna_c2c_maky2	Regular	1108.66	0	20273.4	27	5	13	16.38	211090	188849	21622			Green
A_Bb_Rep1	A	5281	gene 5239	OS=Willaertia_magna_c2c_maky2	Regular	1105.56	0	62437.7	72	16	45	22.24	592990	373485	95168			Green
A_Bb_Rep1	A	9991	gene 9925	OS=Willaertia_magna_c2c_maky2	Regular	1082.08	0	35386.3	40	10	28	18.03	106320	75329	22896			Green
A_Bb_Rep1	A	527	gene 525	OS=Willaertia_magna_c2c_maky2	Regular	1081.63	0	75595.6	78	12	61	16.69	787905	613777	64534			Green
A_Bb_Rep1	A	12691	gene 12613	OS=Willaertia_magna_c2c_maky2	Regular	1080.92	0	27143.5	18	5	16	14.23	140513	207192	10548			Green
A_Bb_Rep1	A	9563	gene 9500	OS=Willaertia_magna_c2c_maky2	Regular	1072.94	0	64646.5	53	12	56	10.95	200782	176960	33696			Green
A_Bb_Rep1	A	3586	gene 3560	OS=Willaertia_magna_c2c_maky2	Regular	1069.17	0	50632.5	39	10	37	10.84	160179	129562	37306			Green	2921 4923
A_Bb_Rep1	A	13442	gene 13362	OS=Willaertia_magna_c2c_maky2	Regular	1066.14	0	45479.9	32	6	40	9.77	2605012	3872348	145686			Green
A_Bb_Rep1	A	3205	gene 3182	OS=Willaertia_magna_c2c_maky2	Regular	1058.32	0	54792.4	53	12	59	26.14	732274	705846	42855			Green
A_Bb_Rep1	A	9058	gene 8998	OS=Willaertia_magna_c2c_maky2	Regular	1057.06	0	34978.8	52	11	34	25.95	648968	618741	39697			Green
A_Bb_Rep1	A	8499	gene 8444	OS=Willaertia_magna_c2c_maky2	Regular	1040.96	0	52373.6	32	4	26	6.79	551143	817706	42961			Green
A_Bb_Rep1	A	6453	gene 6404	OS=Willaertia_magna_c2c_maky2	Regular	1020.11	0	33902.5	21	5	24	27.67	95886	88007	7029			Green
A_Bb_Rep1	A	1354	gene 1346	OS=Willaertia_magna_c2c_maky2	Regular	1018.89	0	87265.5	60	16	57	18.51	612753	500774	83466			Green
A_Bb_Rep1	A	10756	gene 10687	OS=Willaertia_magna_c2c_maky2	Regular	1018.68	0	33087.4	15	3	26	3.48	94486	0	13302			Green	6702
A_Bb_Rep1	A	16417	gene 16317	OS=Willaertia_magna_c2c_maky2	Regular	1017.4	0	53183	51	10	43	19	153529	122668	38984			Green
A_Bb_Rep1	A	3590	gene 3564	OS=Willaertia_magna_c2c_maky2	Regular	1011.01	0	11555.6	15	3	7	7.37	52122	0	12640			Green	13833
A_Bb_Rep1	A	4903	gene 4869	OS=Willaertia_magna_c2c_maky2	Regular	995.406	0	80829.4	59	18	66	16.83	309684	259885	38655			Green
A_Bb_Rep1	A	4918	gene 4884	OS=Willaertia_magna_c2c_maky2	Regular	988.926	0	53237.2	40	8	36	13.83	313463	260032	32959			Green
A_Bb_Rep1	A	13311	gene 13231	OS=Willaertia_magna_c2c_maky2	Regular	987.769	0	34427	22	8	36	23.49	250973	236985	30860			Green
A_Bb_Rep1	A	248	gene 248	OS=Willaertia_magna_c2c_maky2	Regular	949.182	0	26040.3	34	9	24	29.13	89107	17429.8	11608			Green	3696
A_Bb_Rep1	A	6380	gene 6332	OS=Willaertia_magna_c2c_maky2	Regular	946.005	0	50795	77	16	35	23.99	561790	419045	69925			Green	4612
A_Bb_Rep1	A	10504	gene 10435	OS=Willaertia_magna_c2c_maky2	Regular	944.822	0	23123.3	19	3	20	9.41	60095	83396.7	38439			Green	807 946 2990 3667 16480
A_Bb_Rep1	A	6917	gene 6866	OS=Willaertia_magna_c2c_maky2	Regular	931.788	0	41146.5	56	13	33	21.41	433367	308252	52834			Green
A_Bb_Rep1	A	7727	gene 7673	OS=Willaertia_magna_c2c_maky2	Regular	926.483	0	56077.6	33	11	41	13.77	234395	224629	23210			Green	15351
A_Bb_Rep1	A	3264	gene 3241	OS=Willaertia_magna_c2c_maky2	Regular	926.014	0	60286.7	47	11	54	15.72	310071	97687	44163			Green
A_Bb_Rep1	A	17666	gene 17559	OS=Willaertia_magna_c2c_maky2	Regular	909.432	0	23276.3	25	4	21	7.84	74118	84030	9960			Green
A_Bb_Rep1	A	2713	gene 2691	OS=Willaertia_magna_c2c_maky2	Regular	906.843	0	67866.1	41	14	58	5.53	401956	348781	54424			Green
A_Bb_Rep1	A	9935	gene 9869	OS=Willaertia_magna_c2c_maky2	Regular	905.613	0	100555	91	26	90	18.96	408936	253600	62177			Green
A_Bb_Rep1	A	755	gene 752	OS=Willaertia_magna_c2c_maky2	Regular	904.194	0	38260.3	48	10	33	10.48	282279	239009	23642			Green
A_Bb_Rep1	A	188	gene 188	OS=Willaertia_magna_c2c_maky2	Regular	893.65	0	42233.3	48	12	37	21.9	352810	299685	46789			Green
A_Bb_Rep1	A	14787	gene 14697	OS=Willaertia_magna_c2c_maky2	Regular	877.277	0	18440.3	9	4	14	20.51	66631	83058	1927			Green
A_Bb_Rep1	A	10953	gene 10883	OS=Willaertia_magna_c2c_maky2	Regular	873.442	0	32531	34	7	22	23.61	262041	255877	16886			Green
A_Bb_Rep1	A	6499	gene 6450	OS=Willaertia_magna_c2c_maky2	Regular	861.708	0	44128.5	44	14	44	14.96	211374	167938	24888			Green
A_Bb_Rep1	A	15046	gene 14955	OS=Willaertia_magna_c2c_maky2	Regular	857.458	0.33	49623.7	58	16	39	20.09	313680	212662	24867			Green
A_Bb_Rep1	A	14687	gene 14599	OS=Willaertia_magna_c2c_maky2	Regular	856.534	0.32	48395.4	41	12	45	13.79	266854	230411	20545			Green
A_Bb_Rep1	A	11340	gene 11270	OS=Willaertia_magna_c2c_maky2	Regular	851.91	0.32	60911.1	43	12	47	8.35	354499	213038	56196			Green
A_Bb_Rep1	A	8254	gene 8200	OS=Willaertia_magna_c2c_maky2	Regular	837.206	0.32	173503	133	33	159	10.9	444310	204116	94611			Green
A_Bb_Rep1	A	15050	gene 14959	OS=Willaertia_magna_c2c_maky2	Regular	830.009	0.32	88436.4	42	10	81	6.68	350902	329406	37158			Green
A_Bb_Rep1	A	11818	gene 11746	OS=Willaertia_magna_c2c_maky2	Regular	825.452	0.32	121460	87	19	83	9.34	1156060	1010051	112801			Green
A_Bb_Rep1	A	13393	gene 13313	OS=Willaertia_magna_c2c_maky2	Regular	821.892	0.32	26867.4	20	6	25	24.56	187326	129684	15166			Green
A_Bb_Rep1	A	4569	gene 4537	OS=Willaertia_magna_c2c_maky2	Regular	819.139	0.32	17538.8	13	4	10	9.8	113602	300657	36125			Green
A_Bb_Rep1	A	18448	gene 18339	OS=Willaertia_magna_c2c_maky2	Regular	813.868	0.32	24352.8	17	3	13	16.98	212363	316074	11452			Green
A_Bb_Rep1	A	7181	gene 7128	OS=Willaertia_magna_c2c_maky2	Regular	812.002	0.32	23603.1	25	6	21	9.09	340257	175149	142544			Green
A_Bb_Rep1	A	2778	gene 2756	OS=Willaertia_magna_c2c_maky2	Regular	811.083	0.31	44780	38	5	47	12.18	120462	113748	24181			Green
A_Bb_Rep1	A	13767	gene 13684	OS=Willaertia_magna_c2c_maky2	Regular	797.286	0.31	32391.4	36	8	23	10.6	106433	147189	12121			Green
A_Bb_Rep1	A	2139	gene 2125	OS=Willaertia_magna_c2c_maky2	Regular	788.844	0.31	99579.4	73	20	76	24.32	229723	91175	66382			Green
A_Bb_Rep1	A	3622	gene 3596	OS=Willaertia_magna_c2c_maky2	Regular	785.091	0.31	73192.3	71	16	54	15.79	702616	454809	108968			Green
A_Bb_Rep1	A	228	gene 228	OS=Willaertia_magna_c2c_maky2	Regular	784.778	0.31	109396	104	27	83	18.02	447582	258651	72693			Green
A_Bb_Rep1	A	13137	gene 13058	OS=Willaertia_magna_c2c_maky2	Regular	781.676	0.31	51372	47	10	45	10.6	542111	6977.52	31499			Green	1646 10686
A_Bb_Rep1	A	371	gene 370	OS=Willaertia_magna_c2c_maky2	Regular	771.899	0.31	44954.9	38	11	32	26.17	88444	82353	11937			Green
A_Bb_Rep1	A	1844	gene 1832	OS=Willaertia_magna_c2c_maky2	Regular	768.105	0.31	22324.5	25	7	19	5.21	57151	132312	10293			Green
A_Bb_Rep1	A	16222	gene 16123	OS=Willaertia_magna_c2c_maky2	Regular	756.384	0.31	48557.8	32	10	36	14.45	269715	67307	49441			Green
A_Bb_Rep1	A	17239	gene 17133	OS=Willaertia_magna_c2c_maky2	Regular	739.27	0.3	60125.2	41	14	50	14.04	158978	142839	25055			Green
A_Bb_Rep1	A	15354	gene 15259	OS=Willaertia_magna_c2c_maky2	Regular	734.275	0.3	55406.3	37	13	48	19.07	199368	26270.2	15576			Green	4272 8948 10070
A_Bb_Rep1	A	3180	gene 3157	OS=Willaertia_magna_c2c_maky2	Regular	725.172	0.3	47141	41	13	36	17.45	198266	186461	24056			Green
A_Bb_Rep1	A	4076	gene 4047	OS=Willaertia_magna_c2c_maky2	Regular	705.502	0.3	60133.4	61	15	59	18.66	238771	175955	87753			Green
A_Bb_Rep1	A	877	gene 873	OS=Willaertia_magna_c2c_maky2	Regular	701.158	0.3	31669.5	41	7	29	18.75	225664	136311	21603			Green
A_Bb_Rep1	A	18546	gene 18437	OS=Willaertia_magna_c2c_maky2	Regular	695.307	0.3	38941.6	28	7	36	10.63	308120	15049.5	31202			Green	2076
A_Bb_Rep1	A	8562	gene 8507	OS=Willaertia_magna_c2c_maky2	Regular	687.45	0.29	34155	29	6	30	17.25	194093	180927	28012			Green
A_Bb_Rep1	A	15082	gene 14991	OS=Willaertia_magna_c2c_maky2	Regular	678.945	0.29	102949	88	23	78	19.47	375496	158536	82831			Green
A_Bb_Rep1	A	16785	gene 16682	OS=Willaertia_magna_c2c_maky2	Regular	673.849	0.29	63503	30	10	59	8.5	117490	71346	28849			Green	15771
A_Bb_Rep1	A	15771	gene 15674	OS=Willaertia_magna_c2c_maky2	Regular	661.94	0.29	77617.8	32	10	68	4.99	115122	0	24842			Green	16785
A_Bb_Rep1	A	6124	gene 6078	OS=Willaertia_magna_c2c_maky2	Regular	655.985	0.28	51642.2	50	17	53	10.96	216176	99461	18564			Green
A_Bb_Rep1	A	14292	gene 14205	OS=Willaertia_magna_c2c_maky2	Regular	655.219	0.28	71822.7	45	12	34	10.08	179647	163747	60242			Green
A_Bb_Rep1	A	5458	gene 5416	OS=Willaertia_magna_c2c_maky2	Regular	650.698	0.28	47151.5	39	10	44	16.87	255504	220139	27311			Green
A_Bb_Rep1	A	9229	gene 9169	OS=Willaertia_magna_c2c_maky2	Regular	643.983	0.28	25318.9	23	7	33	21	54101	33643	12067			Green
A_Bb_Rep1	A	5315	gene 5273	OS=Willaertia_magna_c2c_maky2	Regular	641.185	0.28	46116	24	5	26	12.38	133176	545.137	4729			Green	648 10592 18009
A_Bb_Rep1	A	15308	gene 15213	OS=Willaertia_magna_c2c_maky2	Regular	638.724	0.28	50813.4	41	5	41	15.49	175303	165622	23588			Green
A_Bb_Rep1	A	13995	gene 13909	OS=Willaertia_magna_c2c_maky2	Regular	637.477	0.28	76193.9	67	17	64	15.22	475450	243995	34211			Green
A_Bb_Rep1	A	5232	gene 5192	OS=Willaertia_magna_c2c_maky2	Regular	632.07	0.28	232009	145	53	223	11.06	883513	389257	120701			Green	4612
A_Bb_Rep1	A	6760	gene 6711	OS=Willaertia_magna_c2c_maky2	Regular	623.329	0.28	41241.1	33	12	35	19.35	84140	45513	11584			Green
A_Bb_Rep1	A	15736	gene 15639	OS=Willaertia_magna_c2c_maky2	Regular	614.667	0.82	27816.9	9	1	22	2.41	596327	0	340090			Green	2128 3314 3318 5203 12351
A_Bb_Rep1	A	1365	gene 1357	OS=Willaertia_magna_c2c_maky2	Regular	612.063	0.82	97279	52	16	60	17.74	206124	189885	21731			Green
A_Bb_Rep1	A	2990	gene 2968	OS=Willaertia_magna_c2c_maky2	Regular	600.982	0.81	22253.5	17	7	25	9.28	33844	6457.78	5601			Green	807 946 3667 10504 16480
A_Bb_Rep1	A	17230	gene 17124	OS=Willaertia_magna_c2c_maky2	Regular	600.223	0.81	61151.9	44	12	47	16.01	151222	135994	22861			Green
A_Bb_Rep1	A	2143	gene 2129	OS=Willaertia_magna_c2c_maky2	Regular	580.053	1.59	79614.8	41	14	78	14.88	192347	113239	37866			Green	12339
A_Bb_Rep1	A	16060	gene 15963	OS=Willaertia_magna_c2c_maky2	Regular	556.163	1.82	96824.5	40	16	85	8.86	180013	163743	32942			Green
A_Bb_Rep1	A	13361	gene 13281	OS=Willaertia_magna_c2c_maky2	Regular	553.891	1.81	59158.2	27	5	51	11.07	64307	61882	13336			Green
A_Bb_Rep1	A	5081	gene 5044	OS=Willaertia_magna_c2c_maky2	Regular	550.763	1.8	30670.9	21	6	30	22.47	69530	65164	7104			Green
A_Bb_Rep1	A	15599	gene 15503	OS=Willaertia_magna_c2c_maky2	Regular	547.987	1.79	111583	21	11	74	4.62	67771	1158.7	8085			Green	7876
A_Bb_Rep1	A	8287	gene 8233	OS=Willaertia_magna_c2c_maky2	Regular	539.559	2.02	21509.8	16	5	18	4.71	55473	159402	6825			Green
A_Bb_Rep1	A	13238	gene 13158	OS=Willaertia_magna_c2c_maky2	Regular	510.512	2.18	125085	120	30	92	20.5	376110	146136	53959			Green
A_Bb_Rep1	A	1583	gene 1573	OS=Willaertia_magna_c2c_maky2	Regular	504.45	2.39	46877.3	18	8	19	18.6	120142	115464	26243			Green
A_Bb_Rep1	A	3368	gene 3344	OS=Willaertia_magna_c2c_maky2	Regular	494.166	2.6	82968.4	40	13	85	7.01	233151	12516.5	46125			Green	12339
A_Bb_Rep1	A	8785	gene 8727	OS=Willaertia_magna_c2c_maky2	Regular	488.647	2.8	73726.6	49	14	54	13.5	303768	255496	26601			Green
A_Bb_Rep1	A	8795	gene 8737	OS=Willaertia_magna_c2c_maky2	Regular	471.503	2.98	103165	52	19	85	9.27	435065	4771	38886			Green	629 6030
A_Bb_Rep1	A	629	gene 627	OS=Willaertia_magna_c2c_maky2	Regular	453.302	3.1	105775	53	19	73	5.83	489140	30887.2	67235			Green	6030 8795
A_Bb_Rep1	A	8561	gene 8506	OS=Willaertia_magna_c2c_maky2	Regular	452.029	3.09	73893	25	7	32	8.37	150810	140401	24830			Green
A_Bb_Rep1	A	2921	gene 2899	OS=Willaertia_magna_c2c_maky2	Regular	449.964	3.3	50573.9	18	6	33	20.09	44585	2299.7	11214			Green	3586 4923
A_Bb_Rep1	A	15472	gene 15376	OS=Willaertia_magna_c2c_maky2	Regular	443.567	3.48	91580.7	50	17	77	3.84	224574	210310	29149			Green
A_Bb_Rep1	A	9022	gene 8962	OS=Willaertia_magna_c2c_maky2	Regular	438.243	3.64	92469.2	65	22	108	14.09	173376	140781	19240			Green
A_Bb_Rep1	A	11515	gene 11445	OS=Willaertia_magna_c2c_maky2	Regular	432.731	3.62	91087.4	32	15	73	12.82	328712	109543	29925			Green	15548
A_Bb_Rep1	A	1840	gene 1828	OS=Willaertia_magna_c2c_maky2	Regular	429.306	3.81	55545.8	45	11	74	11.46	284858	134715	125171			Green
A_Bb_Rep1	A	16480	gene 16379	OS=Willaertia_magna_c2c_maky2	Regular	419.774	3.97	21906.6	8	1	22	5.67	24575	0	2650			Green	807 946 2990 3667 10504
A_Bb_Rep1	A	3667	gene 3641	OS=Willaertia_magna_c2c_maky2	Regular	419.774	3.96	24875.7	8	1	21	5.05	24575	0	2650			Green	807 946 2990 10504 16480
A_Bb_Rep1	A	946	gene 942	OS=Willaertia_magna_c2c_maky2	Regular	419.774	3.95	23658	8	1	23	5.39	24575	0	2650			Green	807 2990 3667 10504 16480
A_Bb_Rep1	A	807	gene 804	OS=Willaertia_magna_c2c_maky2	Regular	419.774	3.94	22531.8	8	2	16	5.53	24940	0	2889			Green	946 2990 3667 10504 16480
A_Bb_Rep2	A	5203	gene 5163	OS=Willaertia_magna_c2c_maky2	Regular	57423.9	0	41957.1	369	32	39	73.73	24403680	10252250	2370951			Green	1632 2128 3314 3318 6978 7012 7485 8467 8544 8858 12310 12351 17620 18182
A_Bb_Rep2	A	1389	gene 1381	OS=Willaertia_magna_c2c_maky2	Regular	47795.4	0	13872.8	232	15	11	100	20354460	13058000	1144281			Green	3597
A_Bb_Rep2	A	8173	gene 8119	OS=Willaertia_magna_c2c_maky2	Regular	39265.6	0	7469.24	77	6	7	89.55	3609482	3484512	558963			Green
A_Bb_Rep2	A	3597	gene 3571	OS=Willaertia_magna_c2c_maky2	Regular	38829	0	13885.8	203	16	11	100	18392660	3824451	952040			Green	1389
A_Bb_Rep2	A	4120	gene 4090	OS=Willaertia_magna_c2c_maky2	Regular	37686	0	10265.6	106	8	12	61.8	4166315	3838561	245363			Green
A_Bb_Rep2	A	3314	gene 3290	OS=Willaertia_magna_c2c_maky2	Regular	36058.4	0	13334.2	183	15	12	94.96	7547674	0	1247770			Green	2128 3318 5203 6978 7485 8544 12310 12351
A_Bb_Rep2	A	3318	gene 3294	OS=Willaertia_magna_c2c_maky2	Regular	34924.2	0	11511.1	139	14	12	92.23	5799466	0	1012482			Green	2128 3314 5203 6978 7485 8544 12310 12351
A_Bb_Rep2	A	12351	gene 12276	OS=Willaertia_magna_c2c_maky2	Regular	29432.4	0	10382.8	124	13	11	90.32	5224531	0	1000741			Green	2128 3314 3318 5203 6978 7485 12310
A_Bb_Rep2	A	10686	gene 10617	OS=Willaertia_magna_c2c_maky2	Regular	28957	0	45966.8	427	40	42	82.04	26151780	13199430	2590793			Green	1646 13137
A_Bb_Rep2	A	1646	gene 1636	OS=Willaertia_magna_c2c_maky2	Regular	27620.2	0	42575.9	513	39	35	72.6	27294080	0	3130365			Green	10686 13137
A_Bb_Rep2	A	15548	gene 15452	OS=Willaertia_magna_c2c_maky2	Regular	26758.3	0	46885.6	278	23	38	62.68	8660392	4434074	680263			Green
A_Bb_Rep2	A	17314	gene 17207	OS=Willaertia_magna_c2c_maky2	Regular	26004.5	0	16417.1	121	9	9	60.14	3323605	2347056	362227			Green
A_Bb_Rep2	A	7710	gene 7656	OS=Willaertia_magna_c2c_maky2	Regular	21783	0	22209.7	126	14	24	48.72	4676486	3911436	595491			Green
A_Bb_Rep2	A	4103	gene 4073	OS=Willaertia_magna_c2c_maky2	Regular	21544.9	0	38723	268	25	32	81.79	9048751	4697794	977915			Green
A_Bb_Rep2	A	613	gene 611	OS=Willaertia_magna_c2c_maky2	Regular	20772.6	0	21776.9	179	18	19	75	5723623	3420379	611625			Green
A_Bb_Rep2	A	15317	gene 15222	OS=Willaertia_magna_c2c_maky2	Regular	17320.8	0	33372.9	238	19	26	45.19	9717555	7208206	694987			Green
A_Bb_Rep2	A	12412	gene 12336	OS=Willaertia_magna_c2c_maky2	Regular	16814.1	0	20029.1	116	9	13	80.34	7057860	6009186	251710			Green	12810
A_Bb_Rep2	A	8467	gene 8412	OS=Willaertia_magna_c2c_maky2	Regular	16272.8	0	19810.5	88	10	22	52.3	5658717	10175.8	386987			Green	1632 5203 7012 8858 17329 17620 18182
A_Bb_Rep2	A	9503	gene 9440	OS=Willaertia_magna_c2c_maky2	Regular	16047.1	0	48573.9	197	20	34	48.75	3006838	1876297	376748			Green
A_Bb_Rep2	A	7984	gene 7930	OS=Willaertia_magna_c2c_maky2	Regular	15820.9	0	12910.3	50	4	14	36.94	1086233	957893	276892			Green
A_Bb_Rep2	A	15977	gene 15880	OS=Willaertia_magna_c2c_maky2	Regular	15235.3	0	36860.4	129	11	42	37.16	2575068	1619962	365919			Green	17447 18258
A_Bb_Rep2	A	17620	gene 17513	OS=Willaertia_magna_c2c_maky2	Regular	14835.1	0	12070.9	87	10	13	52.29	2348994	335845	136241			Green	1632 5203 7012 8467 8858 17329 18182
A_Bb_Rep2	A	13833	gene 13748	OS=Willaertia_magna_c2c_maky2	Regular	14647	0	94483	383	45	79	58.61	11594200	5087618	1754122			Green	3590
A_Bb_Rep2	A	17022	gene 16917	OS=Willaertia_magna_c2c_maky2	Regular	13592.9	0	50664.6	237	24	38	61.76	11220390	6373134	938536			Green
A_Bb_Rep2	A	4047	gene 4018	OS=Willaertia_magna_c2c_maky2	Regular	13496.4	0	7572.85	27	2	8	23.88	862925	1249922	180338			Green
A_Bb_Rep2	A	2401	gene 2384	OS=Willaertia_magna_c2c_maky2	Regular	13300.9	0	52788.5	239	19	47	48.6	7603736	4748030	970544			Green
A_Bb_Rep2	A	8558	gene 8503	OS=Willaertia_magna_c2c_maky2	Regular	11835.3	0	62073.2	210	20	35	49.18	8118070	4719709	1059804			Green
A_Bb_Rep2	A	3640	gene 3614	OS=Willaertia_magna_c2c_maky2	Regular	11753.7	0	36952.2	161	20	44	72.75	4048865	2613383	470523			Green
A_Bb_Rep2	A	2971	gene 2949	OS=Willaertia_magna_c2c_maky2	Regular	11555.3	0	66879	309	36	52	61.32	7645889	3104690	919810			Green
A_Bb_Rep2	A	7485	gene 7432	OS=Willaertia_magna_c2c_maky2	Regular	11455.3	0	6000.85	45	7	7	87.72	1748226	0	64123			Green	3314 3318 5203 6978 12310 12351
A_Bb_Rep2	A	16310	gene 16210	OS=Willaertia_magna_c2c_maky2	Regular	11451.9	0	26765.4	152	12	19	49.18	3829108	2249239	419546			Green
A_Bb_Rep2	A	1263	gene 1257	OS=Willaertia_magna_c2c_maky2	Regular	11233.1	0	21688.3	82	8	18	43.48	1798730	1216492	146801			Green
A_Bb_Rep2	A	11060	gene 10990	OS=Willaertia_magna_c2c_maky2	Regular	11130	0	14890.2	79	9	14	57.69	2497136	1842864	476841			Green
A_Bb_Rep2	A	6068	gene 6023	OS=Willaertia_magna_c2c_maky2	Regular	10864.4	0	15251.1	58	6	10	33.08	2308565	2098392	123136			Green
A_Bb_Rep2	A	7012	gene 6961	OS=Willaertia_magna_c2c_maky2	Regular	10826	0	34870.9	62	11	29	27.81	1787721	47655.7	72984			Green	1632 5203 8467 17620 18182
A_Bb_Rep2	A	6978	gene 6927	OS=Willaertia_magna_c2c_maky2	Regular	10470.7	0	4763.54	38	5	4	86.67	1591956	0	60340			Green	3314 3318 5203 7485 12310 12351
A_Bb_Rep2	A	13887	gene 13801	OS=Willaertia_magna_c2c_maky2	Regular	10425.3	0	9900.41	36	5	8	35.29	890147	832322	144760			Green
A_Bb_Rep2	A	2626	gene 2606	OS=Willaertia_magna_c2c_maky2	Regular	10328	0	52463.6	162	20	38	62.63	5852887	3091455	582158			Green
A_Bb_Rep2	A	12966	gene 12887	OS=Willaertia_magna_c2c_maky2	Regular	10306.4	0	22751.3	110	13	16	44	1557185	882606	327490			Green
A_Bb_Rep2	A	4585	gene 4553	OS=Willaertia_magna_c2c_maky2	Regular	10305	0	16958.7	84	10	17	53.33	1013424	769593	155327			Green
A_Bb_Rep2	A	3298	gene 3274	OS=Willaertia_magna_c2c_maky2	Regular	9920.22	0	27259.6	104	13	21	54.96	1756773	1432897	164302			Green
A_Bb_Rep2	A	12310	gene 12238	OS=Willaertia_magna_c2c_maky2	Regular	9910.8	0	6715.58	15	4	8	77.42	139770	1563.59	29012			Green	3314 3318 5203 6978 7485 12351
A_Bb_Rep2	A	4952	gene 4918	OS=Willaertia_magna_c2c_maky2	Regular	9555.42	0	33656.5	128	11	32	36.33	4990602	3777963	310470			Green
A_Bb_Rep2	A	12181	gene 12109	OS=Willaertia_magna_c2c_maky2	Regular	9094.97	0	12602.5	38	2	20	22.22	2650408	3900042	236662			Green
A_Bb_Rep2	A	4017	gene 3988	OS=Willaertia_magna_c2c_maky2	Regular	9071.19	0	17517.3	53	6	18	48.41	1102403	991588	86179			Green
A_Bb_Rep2	A	88	gene 89	OS=Willaertia_magna_c2c_maky2	Regular	8847.35	0	90579.7	247	32	77	47.1	9576620	5988704	1008600			Green
A_Bb_Rep2	A	11893	gene 11821	OS=Willaertia_magna_c2c_maky2	Regular	8580.12	0	71055.8	381	47	72	66.1	12307400	3467561	1434371			Green	16371
A_Bb_Rep2	A	2955	gene 2933	OS=Willaertia_magna_c2c_maky2	Regular	8206.35	0	24416.4	81	6	33	19.05	1096804	992951	136983			Green
A_Bb_Rep2	A	1632	gene 1622	OS=Willaertia_magna_c2c_maky2	Regular	8115.73	0	42724	92	15	43	47.59	4772642	29074.3	236296			Green	2128 5203 7012 8467 8858 17620 18182
A_Bb_Rep2	A	15132	gene 15040	OS=Willaertia_magna_c2c_maky2	Regular	7869.13	0	13783.7	47	5	13	36.44	2176691	0	182329			Green	4787 6013 9934 15131
A_Bb_Rep2	A	15131	gene 15039	OS=Willaertia_magna_c2c_maky2	Regular	7869.13	0	13783.7	47	5	13	36.44	2176691	1471171	182329			Green	4787 6013 9934 15132
A_Bb_Rep2	A	15726	gene 15629	OS=Willaertia_magna_c2c_maky2	Regular	7789.04	0	25909.5	95	11	25	40.77	1969006	1126141	192523			Green
A_Bb_Rep2	A	2969	gene 2947	OS=Willaertia_magna_c2c_maky2	Regular	7776.76	0	56741.1	80	19	40	50.48	1130831	1047955	177198			Green	4750
A_Bb_Rep2	A	4787	gene 4754	OS=Willaertia_magna_c2c_maky2	Regular	7755.85	0	13750.7	60	7	13	68.64	2175753	993452	170356			Green	6013 9934 15131 15132
A_Bb_Rep2	A	4806	gene 4773	OS=Willaertia_magna_c2c_maky2	Regular	7744.36	0	17148.3	40	5	10	53.69	595325	458286	81052			Green
A_Bb_Rep2	A	5717	gene 5674	OS=Willaertia_magna_c2c_maky2	Regular	7566.02	0	28665.5	108	12	27	38.31	3338474	2593621	267245			Green
A_Bb_Rep2	A	7977	gene 7923	OS=Willaertia_magna_c2c_maky2	Regular	7214.96	0	29553.1	125	13	31	51.56	1942720	1015809	279376			Green
A_Bb_Rep2	A	4750	gene 4717	OS=Willaertia_magna_c2c_maky2	Regular	7164.3	0	15395.8	34	5	11	49.68	970452	0	120052			Green	2969
A_Bb_Rep2	A	4102	gene 4072	OS=Willaertia_magna_c2c_maky2	Regular	7113.53	0	36752	161	16	22	55.86	8278260	4509527	672488			Green
A_Bb_Rep2	A	11075	gene 11005	OS=Willaertia_magna_c2c_maky2	Regular	7113.34	0	53066	156	20	40	46.78	2199930	1570927	256987			Green
A_Bb_Rep2	A	15014	gene 14923	OS=Willaertia_magna_c2c_maky2	Regular	7027.77	0	18681.6	43	6	9	36.9	838748	797492	74544			Green
A_Bb_Rep2	A	6030	gene 5985	OS=Willaertia_magna_c2c_maky2	Regular	6906.91	0	99657.2	384	41	88	52.39	9679021	2671886	996305			Green
A_Bb_Rep2	A	4276	gene 4246	OS=Willaertia_magna_c2c_maky2	Regular	6845.71	0	21947.7	71	6	22	39.13	939462	679103	41247			Green
A_Bb_Rep2	A	18182	gene 18073	OS=Willaertia_magna_c2c_maky2	Regular	6526.86	0	9353.86	20	2	9	28.92	1557640	0	36214			Green	1632 5203 7012 8467 17329 17620
A_Bb_Rep2	A	7834	gene 7780	OS=Willaertia_magna_c2c_maky2	Regular	6455.49	0	41144.1	137	17	28	54.4	1916722	1244621	217756			Green
A_Bb_Rep2	A	3914	gene 3885	OS=Willaertia_magna_c2c_maky2	Regular	6432.59	0	13165.9	67	7	11	51.75	1421465	1177741	98427			Green
A_Bb_Rep2	A	2128	gene 2114	OS=Willaertia_magna_c2c_maky2	Regular	6430.97	0	41878.7	128	13	43	40.05	9578808	4624.12	966868			Green	1632 3314 3318 5203 12351
A_Bb_Rep2	A	16505	gene 16402	OS=Willaertia_magna_c2c_maky2	Regular	6420.63	0	14130.3	33	4	13	50.78	405962	600068	30099			Green
A_Bb_Rep2	A	10805	gene 10736	OS=Willaertia_magna_c2c_maky2	Regular	6386.09	0	25912.5	72	10	23	42.86	1455867	1130842	105971			Green
A_Bb_Rep2	A	1291	gene 1283	OS=Willaertia_magna_c2c_maky2	Regular	6354.56	0	52102.6	95	20	46	42.16	656416	444226	127387			Green	13784
A_Bb_Rep2	A	1464	gene 1455	OS=Willaertia_magna_c2c_maky2	Regular	6348.73	0	27967.1	60	4	19	12.3	799894	1129233	99032			Green
A_Bb_Rep2	A	17463	gene 17356	OS=Willaertia_magna_c2c_maky2	Regular	6225.09	0	29125.1	101	16	30	53.31	1677662	1294649	159250			Green
A_Bb_Rep2	A	6936	gene 6885	OS=Willaertia_magna_c2c_maky2	Regular	6169.08	0	22821.6	70	8	15	49.5	989156	624526	78882			Green	3406
A_Bb_Rep2	A	2182	gene 2168	OS=Willaertia_magna_c2c_maky2	Regular	6070.02	0	43201.4	89	12	34	37.81	1122827	790695	103884			Green
A_Bb_Rep2	A	9305	gene 9245	OS=Willaertia_magna_c2c_maky2	Regular	6047.32	0	51072.1	204	29	38	72.67	4565043	2847936	359662			Green
A_Bb_Rep2	A	4007	gene 3978	OS=Willaertia_magna_c2c_maky2	Regular	5925.09	0	17580.6	37	5	12	52.6	482286	476221	18322			Green
A_Bb_Rep2	A	2304	gene 2287	OS=Willaertia_magna_c2c_maky2	Regular	5916.89	0	35342.8	89	10	20	37.42	1772077	1241791	124513			Green	2760 8085 8168 17847
A_Bb_Rep2	A	8544	gene 8489	OS=Willaertia_magna_c2c_maky2	Regular	5869.9	0	11417.9	24	3	11	27.45	586498	21347.2	14486			Green	3314 3318 5203
A_Bb_Rep2	A	13784	gene 13701	OS=Willaertia_magna_c2c_maky2	Regular	5847.99	0	16954.4	54	7	18	48.28	460989	0	73445			Green	1291
A_Bb_Rep2	A	7700	gene 7646	OS=Willaertia_magna_c2c_maky2	Regular	5833.32	0	18218.5	39	7	17	41.67	684359	656954	64544			Green
A_Bb_Rep2	A	3730	gene 3704	OS=Willaertia_magna_c2c_maky2	Regular	5719.09	0	20764.1	54	8	15	48.09	887428	767698	56700			Green
A_Bb_Rep2	A	5820	gene 5777	OS=Willaertia_magna_c2c_maky2	Regular	5699.22	0	16964.9	63	7	15	34.44	2573555	2150120	138266			Green
A_Bb_Rep2	A	5748	gene 5705	OS=Willaertia_magna_c2c_maky2	Regular	5648.4	0	59305.8	159	24	55	50.56	2764741	1323041	299631			Green
A_Bb_Rep2	A	563	gene 561	OS=Willaertia_magna_c2c_maky2	Regular	5616.48	0	34302.7	119	16	30	51.67	1721848	1162686	203640			Green
A_Bb_Rep2	A	7193	gene 7140	OS=Willaertia_magna_c2c_maky2	Regular	5438.78	0	16423.3	37	4	16	33.56	283876	278840	32509			Green
A_Bb_Rep2	A	4574	gene 4542	OS=Willaertia_magna_c2c_maky2	Regular	5386.8	0	60120.4	159	19	51	41.18	2612601	1596688	239278			Green	15144
A_Bb_Rep2	A	8085	gene 8031	OS=Willaertia_magna_c2c_maky2	Regular	5358.81	0	18566.7	43	4	11	37.95	608022	531408	50535			Green	2304 2760 8168 17847
A_Bb_Rep2	A	5701	gene 5658	OS=Willaertia_magna_c2c_maky2	Regular	5227.15	0	116901	225	33	99	38.3	3805613	1525780	479083			Green
A_Bb_Rep2	A	1178	gene 1173	OS=Willaertia_magna_c2c_maky2	Regular	5077.77	0	51417.6	85	13	40	50.33	1248237	970402	153040			Green
A_Bb_Rep2	A	5822	gene 5779	OS=Willaertia_magna_c2c_maky2	Regular	4809.73	0	10515.1	15	2	8	19.57	94665	279924	24461			Green
A_Bb_Rep2	A	3205	gene 3182	OS=Willaertia_magna_c2c_maky2	Regular	4790.19	0	54792.4	69	14	59	30.72	944563	893427	78972			Green
A_Bb_Rep2	A	16458	gene 16358	OS=Willaertia_magna_c2c_maky2	Regular	4788.34	0	31792.5	119	11	32	44.41	3560655	3034302	272490			Green
A_Bb_Rep2	A	11533	gene 11463	OS=Willaertia_magna_c2c_maky2	Regular	4735.85	0	14052.8	54	4	16	34.11	1389451	976563	179094			Green
A_Bb_Rep2	A	5578	gene 5536	OS=Willaertia_magna_c2c_maky2	Regular	4684.53	0	22639.6	50	8	21	48.24	1630436	1508238	455577			Green
A_Bb_Rep2	A	889	gene 885	OS=Willaertia_magna_c2c_maky2	Regular	4637.05	0	11287.6	37	5	16	40.4	603117	519203	59961			Green	890
A_Bb_Rep2	A	8741	gene 8685	OS=Willaertia_magna_c2c_maky2	Regular	4567.22	0	20039.2	37	5	25	23.39	456641	437319	46620			Green
A_Bb_Rep2	A	8068	gene 8014	OS=Willaertia_magna_c2c_maky2	Regular	4565.71	0	137266	296	51	116	45.33	4644095	1896826	354355			Green
A_Bb_Rep2	A	2978	gene 2956	OS=Willaertia_magna_c2c_maky2	Regular	4432.24	0	47631.3	88	20	35	42.46	930120	675227	172239			Green
A_Bb_Rep2	A	2659	gene 2639	OS=Willaertia_magna_c2c_maky2	Regular	4425.78	0	53755	134	19	46	44.47	1875660	1174379	179588			Green
A_Bb_Rep2	A	10133	gene 10065	OS=Willaertia_magna_c2c_maky2	Regular	4416.8	0	40027	59	13	36	30.49	756796	693222	83701			Green
A_Bb_Rep2	A	4900	gene 4866	OS=Willaertia_magna_c2c_maky2	Regular	4402.32	0	16250.9	39	4	13	36.91	637666	466984	59240			Green
A_Bb_Rep2	A	6002	gene 5957	OS=Willaertia_magna_c2c_maky2	Regular	4397.19	0	22629.9	57	8	20	45.96	947825	772820	70917			Green
A_Bb_Rep2	A	15460	gene 15365	OS=Willaertia_magna_c2c_maky2	Regular	4385.13	0	24361.8	45	7	14	34.26	763235	694887	184345			Green
A_Bb_Rep2	A	16615	gene 16512	OS=Willaertia_magna_c2c_maky2	Regular	4201.55	0	45125.8	77	10	29	32.41	1085349	755754	146586			Green
A_Bb_Rep2	A	6541	gene 6492	OS=Willaertia_magna_c2c_maky2	Regular	4170.07	0	53273.5	117	14	45	39.87	1446911	912032	199757			Green
A_Bb_Rep2	A	4054	gene 4025	OS=Willaertia_magna_c2c_maky2	Regular	4169.24	0	93158.9	167	21	69	43.93	2024640	1259778	252866			Green
A_Bb_Rep2	A	16036	gene 15939	OS=Willaertia_magna_c2c_maky2	Regular	4153.75	0	35035.9	91	15	27	40.39	1658926	1303674	238421			Green
A_Bb_Rep2	A	1746	gene 1735	OS=Willaertia_magna_c2c_maky2	Regular	4098.21	0	50724.6	102	16	42	39.65	1476951	1121273	97018			Green
A_Bb_Rep2	A	14402	gene 14315	OS=Willaertia_magna_c2c_maky2	Regular	4053.53	0	52054.4	83	8	36	17.72	3503172	3018979	233672			Green
A_Bb_Rep2	A	2895	gene 2873	OS=Willaertia_magna_c2c_maky2	Regular	4011.49	0	28141.2	46	8	22	30.35	890542	354356	54146			Green	15819
A_Bb_Rep2	A	10511	gene 10442	OS=Willaertia_magna_c2c_maky2	Regular	4011.46	0	25831.9	33	6	24	14.6	511590	1432251	33828			Green
A_Bb_Rep2	A	8028	gene 7974	OS=Willaertia_magna_c2c_maky2	Regular	3993.02	0	14187.5	17	1	16	15.57	282559	847677	14935			Green
A_Bb_Rep2	A	9934	gene 9868	OS=Willaertia_magna_c2c_maky2	Regular	3953.77	0	6034.83	23	2	7	23.08	1111124	0	117028			Green	4787 15131 15132
A_Bb_Rep2	A	538	gene 536	OS=Willaertia_magna_c2c_maky2	Regular	3953.5	0	20604.6	39	7	19	41.48	845243	1208076	59732			Green
A_Bb_Rep2	A	17715	gene 17607	OS=Willaertia_magna_c2c_maky2	Regular	3832.76	0	68176.7	116	19	52	42.04	1409711	871665	151770			Green
A_Bb_Rep2	A	18258	gene 18149	OS=Willaertia_magna_c2c_maky2	Regular	3824.45	0	36649.3	57	10	48	41.21	635325	1960.69	57626			Green	15977 17447
A_Bb_Rep2	A	12871	gene 12792	OS=Willaertia_magna_c2c_maky2	Regular	3809.03	0	55843.1	111	16	37	25.45	1159752	1001887	136030			Green
A_Bb_Rep2	A	8971	gene 8911	OS=Willaertia_magna_c2c_maky2	Regular	3780.35	0	24720.2	44	5	23	29.63	978322	867858	85696			Green
A_Bb_Rep2	A	15253	gene 15160	OS=Willaertia_magna_c2c_maky2	Regular	3714.54	0	15896.2	56	7	14	48.92	2211533	863953	283105			Green
A_Bb_Rep2	A	11411	gene 11341	OS=Willaertia_magna_c2c_maky2	Regular	3711.19	0	31645.9	132	18	30	56.23	3453362	2056705	471314			Green
A_Bb_Rep2	A	11680	gene 11608	OS=Willaertia_magna_c2c_maky2	Regular	3696.9	0	17087.9	32	7	18	26.17	683358	1008605	69697			Green
A_Bb_Rep2	A	12929	gene 12850	OS=Willaertia_magna_c2c_maky2	Regular	3692.46	0	58846	50	12	53	22.63	344096	295753	67202			Green
A_Bb_Rep2	A	5998	gene 5954	OS=Willaertia_magna_c2c_maky2	Regular	3688.44	0	28348.2	73	12	22	50.41	743647	635842	83172			Green	5997
A_Bb_Rep2	A	5321	gene 5279	OS=Willaertia_magna_c2c_maky2	Regular	3680.03	0	20494.7	56	7	14	56.04	1433981	1355191	157818			Green
A_Bb_Rep2	A	12864	gene 12785	OS=Willaertia_magna_c2c_maky2	Regular	3672.45	0	23650.6	36	3	18	16.75	874521	753131	128910			Green
A_Bb_Rep2	A	1856	gene 1844	OS=Willaertia_magna_c2c_maky2	Regular	3614.25	0	17907.7	42	5	20	31.41	323212	284655	39550			Green
A_Bb_Rep2	A	7492	gene 7439	OS=Willaertia_magna_c2c_maky2	Regular	3613.69	0	28021.7	73	13	30	50	761058	533744	49241			Green
A_Bb_Rep2	A	4167	gene 4137	OS=Willaertia_magna_c2c_maky2	Regular	3612.41	0	41404.8	81	11	33	29.77	1756248	1180458	69152			Green
A_Bb_Rep2	A	5997	gene 5954	OS=Willaertia_magna_c2c_maky2	Regular	3610.53	0	26297	69	11	20	45.58	742104	0	81285			Green	5998
A_Bb_Rep2	A	3259	gene 3236	OS=Willaertia_magna_c2c_maky2	Regular	3577.72	0	36900	62	10	31	34.33	1169838	1052376	78951			Green
A_Bb_Rep2	A	8138	gene 8084	OS=Willaertia_magna_c2c_maky2	Regular	3493.94	0	37207.9	115	16	48	53.61	2643253	2111223	300859			Green
A_Bb_Rep2	A	8757	gene 8700	OS=Willaertia_magna_c2c_maky2	Regular	3488.86	0	16755.4	34	3	10	28.86	831008	771748	104349			Green
A_Bb_Rep2	A	2784	gene 2762	OS=Willaertia_magna_c2c_maky2	Regular	3483.38	0	16257	44	5	11	28.26	242948	188432	24342			Green
A_Bb_Rep2	A	17188	gene 17083	OS=Willaertia_magna_c2c_maky2	Regular	3478.34	0	21282.3	49	6	23	51.89	686078	558822	86199			Green
A_Bb_Rep2	A	7686	gene 7632	OS=Willaertia_magna_c2c_maky2	Regular	3457.55	0	53920.3	92	17	42	32.22	1513060	1031137	159193			Green
A_Bb_Rep2	A	17530	gene 17423	OS=Willaertia_magna_c2c_maky2	Regular	3412.91	0	13715	32	5	12	25.64	692928	679509	52168			Green
A_Bb_Rep2	A	6660	gene 6611	OS=Willaertia_magna_c2c_maky2	Regular	3353.66	0	58629	110	20	41	40.87	1690841	1355883	233886			Green
A_Bb_Rep2	A	8266	gene 8212	OS=Willaertia_magna_c2c_maky2	Regular	3335.57	0	17544.9	37	7	16	50.32	428400	283344	54438			Green
A_Bb_Rep2	A	1308	gene 1300	OS=Willaertia_magna_c2c_maky2	Regular	3329.98	0	31645.8	50	8	26	26.3	2196049	2146059	84550			Green
A_Bb_Rep2	A	15819	gene 15722	OS=Willaertia_magna_c2c_maky2	Regular	3238.94	0	57678.9	106	17	60	28.92	2193741	1189371	215398			Green	2895
A_Bb_Rep2	A	6013	gene 5968	OS=Willaertia_magna_c2c_maky2	Regular	3207.02	0	15860.1	29	4	14	25.55	965732	455087	41996			Green	4787 15131 15132
A_Bb_Rep2	A	4008	gene 3979	OS=Willaertia_magna_c2c_maky2	Regular	3194.14	0	28632.7	39	6	21	29.3	397518	582387	26418			Green
A_Bb_Rep2	A	16209	gene 16110	OS=Willaertia_magna_c2c_maky2	Regular	3187.95	0	41099	141	15	34	51.09	3233313	2246294	280887			Green
A_Bb_Rep2	A	8858	gene 8800	OS=Willaertia_magna_c2c_maky2	Regular	3184.22	0	161332	54	22	116	10.17	791225	2609.1	155300			Green	1632 5203 8467 11258 17620
A_Bb_Rep2	A	1624	gene 1614	OS=Willaertia_magna_c2c_maky2	Regular	3166.65	0	14977.4	31	4	17	18.05	843139	780642	91814			Green
A_Bb_Rep2	A	13630	gene 13550	OS=Willaertia_magna_c2c_maky2	Regular	3146.18	0	34395	89	16	33	43.59	2888902	2374580	413960			Green
A_Bb_Rep2	A	9808	gene 9744	OS=Willaertia_magna_c2c_maky2	Regular	3142.24	0	24671.8	45	6	13	17.89	354827	1023117	36806			Green
A_Bb_Rep2	A	13500	gene 13420	OS=Willaertia_magna_c2c_maky2	Regular	3140.94	0	19823.5	58	9	19	68.24	1032938	663332	95762			Green
A_Bb_Rep2	A	648	gene 646	OS=Willaertia_magna_c2c_maky2	Regular	3123.36	0	51493.9	114	19	33	34.7	2207857	1493190	204574			Green	10592 18009
A_Bb_Rep2	A	4119	gene 4089	OS=Willaertia_magna_c2c_maky2	Regular	3095.46	0	27719.7	95	10	26	30.42	1676858	1231998	80012			Green
A_Bb_Rep2	A	4091	gene 4061	OS=Willaertia_magna_c2c_maky2	Regular	3051.29	0	52560.1	122	23	48	55.51	1603868	1151261	292169			Green
A_Bb_Rep2	A	9312	gene 9252	OS=Willaertia_magna_c2c_maky2	Regular	3005.34	0	18429.4	14	2	14	8.92	120764	360474	23914			Green
A_Bb_Rep2	A	9354	gene 9294	OS=Willaertia_magna_c2c_maky2	Regular	2988.03	0	15821.5	44	4	13	24.83	390762	311427	79993			Green
A_Bb_Rep2	A	12748	gene 12669	OS=Willaertia_magna_c2c_maky2	Regular	2983.38	0	20273.4	70	9	13	40.68	559958	397167	54681			Green
A_Bb_Rep2	A	2076	gene 2062	OS=Willaertia_magna_c2c_maky2	Regular	2967.22	0	61540.2	105	16	46	35.12	1300509	639052	162099			Green	18546
A_Bb_Rep2	A	4160	gene 4130	OS=Willaertia_magna_c2c_maky2	Regular	2888.79	0	18399.9	23	3	16	15.06	211805	310238	15991			Green
A_Bb_Rep2	A	4844	gene 4810	OS=Willaertia_magna_c2c_maky2	Regular	2850.8	0	22160.5	49	7	30	35.75	804690	565624	84551			Green
A_Bb_Rep2	A	10592	gene 10523	OS=Willaertia_magna_c2c_maky2	Regular	2811.81	0	54346.2	64	11	36	26.81	1711188	50043.9	131971			Green	648 18009
A_Bb_Rep2	A	10908	gene 10838	OS=Willaertia_magna_c2c_maky2	Regular	2793.95	0	30263.9	55	9	22	50.37	478117	371838	84342			Green
A_Bb_Rep2	A	6070	gene 6025	OS=Willaertia_magna_c2c_maky2	Regular	2788.47	0	50871.5	84	19	36	37.25	2566838	1763170	243809			Green
A_Bb_Rep2	A	6078	gene 6032	OS=Willaertia_magna_c2c_maky2	Regular	2751.91	0	59282.8	116	15	44	36.81	1179536	750842	164714			Green
A_Bb_Rep2	A	18009	gene 17901	OS=Willaertia_magna_c2c_maky2	Regular	2738.54	0	51771.2	75	16	34	28.17	1174896	350556	117715			Green	648 10592
A_Bb_Rep2	A	3593	gene 3567	OS=Willaertia_magna_c2c_maky2	Regular	2712.88	0	18966.8	32	4	15	24.24	828150	823339	93514			Green
A_Bb_Rep2	A	1453	gene 1444	OS=Willaertia_magna_c2c_maky2	Regular	2686.41	0	101356	81	14	68	23.61	1143851	1037260	130691			Green
A_Bb_Rep2	A	274	gene 274	OS=Willaertia_magna_c2c_maky2	Regular	2657.39	0	52205	91	15	33	33.91	1110927	578506	141896			Green
A_Bb_Rep2	A	5362	gene 5320	OS=Willaertia_magna_c2c_maky2	Regular	2652.07	0	35281.1	57	9	24	30	1607234	1336786	131985			Green
A_Bb_Rep2	A	3905	gene 3876	OS=Willaertia_magna_c2c_maky2	Regular	2593.55	0	129788	201	33	110	22.45	2363935	1252565	258907			Green
A_Bb_Rep2	A	4517	gene 4486	OS=Willaertia_magna_c2c_maky2	Regular	2578.56	0	44815.9	75	11	29	33.17	933938	652152	86755			Green
A_Bb_Rep2	A	18001	gene 17893	OS=Willaertia_magna_c2c_maky2	Regular	2519.36	0	29623.9	92	15	35	60	1907615	991516	142494			Green
A_Bb_Rep2	A	1156	gene 1151	OS=Willaertia_magna_c2c_maky2	Regular	2501.58	0	76296.6	90	20	72	21.58	771868	618587	99599			Green
A_Bb_Rep2	A	14543	gene 14456	OS=Willaertia_magna_c2c_maky2	Regular	2501.31	0	15123.6	19	4	13	17.04	184572	275748	20298			Green
A_Bb_Rep2	A	4830	gene 4797	OS=Willaertia_magna_c2c_maky2	Regular	2498.37	0	47770.5	99	15	47	27.45	1890958	1193880	273323			Green
A_Bb_Rep2	A	1206	gene 1201	OS=Willaertia_magna_c2c_maky2	Regular	2496.59	0	62061	119	25	62	41.96	1424062	856122	189693			Green
A_Bb_Rep2	A	3644	gene 3618	OS=Willaertia_magna_c2c_maky2	Regular	2440.36	0	18293.6	33	7	11	64.24	112287	94423	22023			Green
A_Bb_Rep2	A	16035	gene 15938	OS=Willaertia_magna_c2c_maky2	Regular	2413.23	0	48350.7	58	13	39	29.45	440105	385961	84651			Green
A_Bb_Rep2	A	4112	gene 4082	OS=Willaertia_magna_c2c_maky2	Regular	2356.53	0	27551.3	75	11	18	44.35	880698	450007	92487			Green
A_Bb_Rep2	A	14850	gene 14760	OS=Willaertia_magna_c2c_maky2	Regular	2342.6	0	29433.9	59	13	27	25.68	594388	506634	58774			Green
A_Bb_Rep2	A	4612	gene 4580	OS=Willaertia_magna_c2c_maky2	Regular	2330.86	0	85743.4	124	22	82	21.63	1342349	963320	163555			Green	6380 12781
A_Bb_Rep2	A	8049	gene 7995	OS=Willaertia_magna_c2c_maky2	Regular	2325.24	0	32191.3	36	6	28	31.14	704426	685338	83988			Green
A_Bb_Rep2	A	13223	gene 13143	OS=Willaertia_magna_c2c_maky2	Regular	2275.48	0	41979.2	74	12	33	37.1	716722	397883	70069			Green
A_Bb_Rep2	A	12339	gene 12264	OS=Willaertia_magna_c2c_maky2	Regular	2272.57	0	81405.7	90	20	76	27.25	1014058	637426	147224			Green	2143 3368
A_Bb_Rep2	A	10070	gene 10004	OS=Willaertia_magna_c2c_maky2	Regular	2271.05	0	72563.9	104	20	62	31.56	1252903	673823	68202			Green	4272 15354
A_Bb_Rep2	A	13634	gene 13554	OS=Willaertia_magna_c2c_maky2	Regular	2250.46	0	58319.1	66	16	51	20	1018692	770908	158762			Green
A_Bb_Rep2	A	2872	gene 2850	OS=Willaertia_magna_c2c_maky2	Regular	2241.84	0	14536.4	47	5	12	17.32	820564	726485	67738			Green
A_Bb_Rep2	A	842	gene 839	OS=Willaertia_magna_c2c_maky2	Regular	2220.14	0	50102.5	76	11	41	26.39	1319318	890497	133142			Green
A_Bb_Rep2	A	7318	gene 7265	OS=Willaertia_magna_c2c_maky2	Regular	2213.76	0	24306.7	39	7	23	26.51	167376	149963	9673			Green
A_Bb_Rep2	A	11062	gene 10992	OS=Willaertia_magna_c2c_maky2	Regular	2182.29	0	14941.1	31	7	20	42.06	225629	258717	30392			Green
A_Bb_Rep2	A	5766	gene 5723	OS=Willaertia_magna_c2c_maky2	Regular	2175.66	0	52293.6	141	24	49	38.38	2329113	1121473	186758			Green
A_Bb_Rep2	A	10429	gene 10360	OS=Willaertia_magna_c2c_maky2	Regular	2137.56	0	20870.7	25	8	13	21.47	290623	196009	37748			Green	15898 15899
A_Bb_Rep2	A	8773	gene 8716	OS=Willaertia_magna_c2c_maky2	Regular	2132.28	0	53219.6	68	10	29	20.91	1096773	1057689	90929			Green
A_Bb_Rep2	A	9533	gene 9470	OS=Willaertia_magna_c2c_maky2	Regular	2106.6	0	59655.1	88	20	51	25.14	652410	446021	82601			Green
A_Bb_Rep2	A	6425	gene 6377	OS=Willaertia_magna_c2c_maky2	Regular	2093.7	0	18213.2	35	5	11	46.84	786549	776858	57192			Green
A_Bb_Rep2	A	1894	gene 1882	OS=Willaertia_magna_c2c_maky2	Regular	2089.07	0	18535.7	43	7	19	28.57	463060	398820	57222			Green
A_Bb_Rep2	A	5644	gene 5602	OS=Willaertia_magna_c2c_maky2	Regular	2063	0	16328.2	35	5	17	24.82	1604712	2188614	104479			Green
A_Bb_Rep2	A	5263	gene 5221	OS=Willaertia_magna_c2c_maky2	Regular	2059.4	0	108738	161	31	86	25.03	1165041	667963	189568			Green
A_Bb_Rep2	A	2208	gene 2194	OS=Willaertia_magna_c2c_maky2	Regular	2058.65	0	24735.2	30	6	19	21.97	260969	380402	23630			Green
A_Bb_Rep2	A	1713	gene 1703	OS=Willaertia_magna_c2c_maky2	Regular	2030.81	0	17882.1	26	5	16	22.22	109499	94443	33282			Green	1617 11963 13169 14370
A_Bb_Rep2	A	18058	gene 17950	OS=Willaertia_magna_c2c_maky2	Regular	2028.81	0	14821.9	26	6	13	31.75	253938	243493	35632			Green	2112
A_Bb_Rep2	A	2112	gene 2098	OS=Willaertia_magna_c2c_maky2	Regular	2028.81	0	52600.4	28	7	45	12.04	256995	0	36839			Green	18058
A_Bb_Rep2	A	15899	gene 15802	OS=Willaertia_magna_c2c_maky2	Regular	2024.17	0	34140.6	14	3	19	8.97	299203	52641	34836			Green	10429 15898
A_Bb_Rep2	A	8035	gene 7981	OS=Willaertia_magna_c2c_maky2	Regular	2024	0	36711.5	29	5	27	20.13	470911	468732	41630			Green
A_Bb_Rep2	A	10085	gene 10019	OS=Willaertia_magna_c2c_maky2	Regular	2003.09	0	29926.5	45	9	25	30.31	217915	200822	61414			Green
A_Bb_Rep2	A	15898	gene 15801	OS=Willaertia_magna_c2c_maky2	Regular	1990.44	0	23356.3	15	4	12	9.31	280712	80019.6	35821			Green	10429 15899
A_Bb_Rep2	A	14370	gene 14283	OS=Willaertia_magna_c2c_maky2	Regular	1989.98	0	16048	12	2	16	12.32	94151	0	29323			Green	1617 1713 11963 13169
A_Bb_Rep2	A	11963	gene 11891	OS=Willaertia_magna_c2c_maky2	Regular	1989.98	0	17921.2	23	4	17	13.86	109207	0	33057			Green	1617 1713 13169 14370
A_Bb_Rep2	A	12810	gene 12731	OS=Willaertia_magna_c2c_maky2	Regular	1970.61	0	19974	42	8	13	39.89	3172787	1406.85	62972			Green	12412
A_Bb_Rep2	A	15932	gene 15835	OS=Willaertia_magna_c2c_maky2	Regular	1953.68	0	194879	257	52	140	30.28	2593699	912449	233972			Green
A_Bb_Rep2	A	2450	gene 2433	OS=Willaertia_magna_c2c_maky2	Regular	1952.34	0	80994	126	26	61	24.13	1686365	1229091	100056			Green
A_Bb_Rep2	A	4923	gene 4889	OS=Willaertia_magna_c2c_maky2	Regular	1942	0	31554.8	42	6	24	20.22	169620	174946	30271			Green	2921 3586 5378 12902
A_Bb_Rep2	A	18170	gene 18061	OS=Willaertia_magna_c2c_maky2	Regular	1909.55	0	46408	55	14	38	34.84	510049	412641	44113			Green
A_Bb_Rep2	A	4567	gene 4535	OS=Willaertia_magna_c2c_maky2	Regular	1896.13	0	11308.6	22	5	9	55.14	813724	1182390	45033			Green
A_Bb_Rep2	A	15481	gene 15385	OS=Willaertia_magna_c2c_maky2	Regular	1836.53	0	23245.5	23	5	22	12.81	214588	298077	14306			Green	18214
A_Bb_Rep2	A	1617	gene 1607	OS=Willaertia_magna_c2c_maky2	Regular	1830.69	0	17392.7	23	4	15	6.04	73339	0	15564			Green	1713 11963 13169 14370
A_Bb_Rep2	A	3696	gene 3670	OS=Willaertia_magna_c2c_maky2	Regular	1829.78	0	22754.6	43	7	18	23.53	553808	473227	37178			Green	248 2282 5283 5475 8729 10660 10862 15896 16053 17191 17367
A_Bb_Rep2	A	15342	gene 15247	OS=Willaertia_magna_c2c_maky2	Regular	1813.88	0	48113.6	66	14	40	32.41	376792	315656	36978			Green
A_Bb_Rep2	A	18214	gene 18105	OS=Willaertia_magna_c2c_maky2	Regular	1794.48	0	22090.1	18	4	19	13.33	199280	0	13725			Green	15481
A_Bb_Rep2	A	13169	gene 13090	OS=Willaertia_magna_c2c_maky2	Regular	1771	0	9985.35	8	1	11	10.34	55588	0	3893			Green	1617 1713 11963 14370
A_Bb_Rep2	A	11258	gene 11188	OS=Willaertia_magna_c2c_maky2	Regular	1749.79	0	38823.4	90	16	36	36.53	900100	377735	126260			Green	8858
A_Bb_Rep2	A	3183	gene 3160	OS=Willaertia_magna_c2c_maky2	Regular	1746.31	0	31175.5	34	7	24	18.75	750837	694192	54447			Green
A_Bb_Rep2	A	5855	gene 5812	OS=Willaertia_magna_c2c_maky2	Regular	1682.05	0	27521.2	19	5	19	9.34	204767	274010	46385			Green
A_Bb_Rep2	A	13442	gene 13362	OS=Willaertia_magna_c2c_maky2	Regular	1665.06	0	45479.9	41	7	40	13.11	2436704	304722	126903			Green
A_Bb_Rep2	A	1431	gene 1422	OS=Willaertia_magna_c2c_maky2	Regular	1620.68	0	22447.9	36	9	13	15.84	301183	271775	22693			Green
A_Bb_Rep2	A	14687	gene 14599	OS=Willaertia_magna_c2c_maky2	Regular	1618.12	0	48395.4	48	12	45	15.65	340072	315446	52366			Green
A_Bb_Rep2	A	6702	gene 6653	OS=Willaertia_magna_c2c_maky2	Regular	1610.53	0	68621.4	62	18	70	18.35	782180	710008	62881			Green	10756
A_Bb_Rep2	A	7727	gene 7673	OS=Willaertia_magna_c2c_maky2	Regular	1609.84	0	56077.6	40	12	41	21.26	623222	232578	28434			Green	15351
A_Bb_Rep2	A	1886	gene 1874	OS=Willaertia_magna_c2c_maky2	Regular	1607.21	0	23561.3	22	3	12	28.57	153180	227178	21362			Green
A_Bb_Rep2	A	6153	gene 6107	OS=Willaertia_magna_c2c_maky2	Regular	1606.68	0	50469.5	59	16	38	28.83	665873	611064	60612			Green
A_Bb_Rep2	A	11818	gene 11746	OS=Willaertia_magna_c2c_maky2	Regular	1601.66	0	121460	84	15	83	7.53	1325732	1006008	113526			Green
A_Bb_Rep2	A	9616	gene 9553	OS=Willaertia_magna_c2c_maky2	Regular	1577.61	0	11518.5	19	3	11	17.48	83172	0	10380			Green	2028 3146
A_Bb_Rep2	A	3146	gene 3123	OS=Willaertia_magna_c2c_maky2	Regular	1577.61	0	11518.5	19	3	11	17.48	83172	0	10380			Green	2028 9616
A_Bb_Rep2	A	2028	gene 2015	OS=Willaertia_magna_c2c_maky2	Regular	1577.61	0	11518.5	19	3	11	17.48	83172	124174	10380			Green	3146 9616
A_Bb_Rep2	A	2954	gene 2932	OS=Willaertia_magna_c2c_maky2	Regular	1565.65	0	54581.7	55	14	38	29.28	367943	313521	63156			Green
A_Bb_Rep2	A	11415	gene 11345	OS=Willaertia_magna_c2c_maky2	Regular	1555.54	0	20304.2	27	8	17	25.42	291015	0	42678			Green	10812 15699 16176
A_Bb_Rep2	A	10812	gene 10743	OS=Willaertia_magna_c2c_maky2	Regular	1555.54	0	20290.2	34	8	17	25.42	310280	182385	44033			Green	11415 15699 16176
A_Bb_Rep2	A	3192	gene 3169	OS=Willaertia_magna_c2c_maky2	Regular	1537.84	0	33082.2	56	10	15	33.54	899204	843670	80094			Green
A_Bb_Rep2	A	1489	gene 1480	OS=Willaertia_magna_c2c_maky2	Regular	1536.75	0	44806.8	47	9	29	23.6	505150	486636	112347			Green
A_Bb_Rep2	A	8067	gene 8013	OS=Willaertia_magna_c2c_maky2	Regular	1533.6	0	22525.2	41	7	16	40.82	843432	797672	57963			Green
A_Bb_Rep2	A	6018	gene 5973	OS=Willaertia_magna_c2c_maky2	Regular	1527.56	0	115040	99	24	98	13.14	602548	476454	78821			Green
A_Bb_Rep2	A	246	gene 246	OS=Willaertia_magna_c2c_maky2	Regular	1495.69	0	33661.2	42	8	38	29.47	705747	480408	53175			Green
A_Bb_Rep2	A	2556	gene 2537	OS=Willaertia_magna_c2c_maky2	Regular	1452.56	0	43427.9	76	14	36	30.55	1290874	462103	92121			Green
A_Bb_Rep2	A	2980	gene 2958	OS=Willaertia_magna_c2c_maky2	Regular	1451.86	0	20016.9	30	7	19	17.51	97710	69811.5	19128			Green
A_Bb_Rep2	A	3692	gene 3666	OS=Willaertia_magna_c2c_maky2	Regular	1444.72	0	21254.1	23	3	14	14.36	106004	154131	11807			Green
A_Bb_Rep2	A	2760	gene 2738	OS=Willaertia_magna_c2c_maky2	Regular	1427.4	0	48180.2	34	7	29	13.52	315633	90566.2	28272			Green	2304 8085 8168 17847
A_Bb_Rep2	A	12691	gene 12613	OS=Willaertia_magna_c2c_maky2	Regular	1409.06	0	27143.5	29	7	16	25.61	140383	133870	14056			Green
A_Bb_Rep2	A	17847	gene 17739	OS=Willaertia_magna_c2c_maky2	Regular	1392.27	0	35046.4	28	4	17	8.95	294500	0	27130			Green	2304 2760 8085 8168
A_Bb_Rep2	A	15699	gene 15602	OS=Willaertia_magna_c2c_maky2	Regular	1388.33	0	20264.4	21	6	15	33.33	146853	22752.9	24426			Green	10812 11415 16176
A_Bb_Rep2	A	4272	gene 4242	OS=Willaertia_magna_c2c_maky2	Regular	1387.47	0	59535.7	75	21	49	20.83	1005283	35237.1	49128			Green	10070 15354
A_Bb_Rep2	A	2853	gene 2831	OS=Willaertia_magna_c2c_maky2	Regular	1383.78	0	34075.2	63	10	32	26.21	1039589	845070	51316			Green
A_Bb_Rep2	A	8565	gene 8510	OS=Willaertia_magna_c2c_maky2	Regular	1374.95	0	33934.2	45	9	25	15.28	762740	634191	65671			Green
A_Bb_Rep2	A	11762	gene 11690	OS=Willaertia_magna_c2c_maky2	Regular	1358.96	0	20015.6	28	6	13	41.44	414554	103280	38033			Green	16363
A_Bb_Rep2	A	10050	gene 9984	OS=Willaertia_magna_c2c_maky2	Regular	1349.71	0	58040.7	88	17	50	20.83	873396	681521	79731			Green
A_Bb_Rep2	A	16223	gene 16124	OS=Willaertia_magna_c2c_maky2	Regular	1317.1	0	39920.4	33	8	33	22.99	240907	214099	23298			Green
A_Bb_Rep2	A	899	gene 895	OS=Willaertia_magna_c2c_maky2	Regular	1313.58	0	32130.2	39	9	30	22.18	387919	278154	20166			Green
A_Bb_Rep2	A	6777	gene 6728	OS=Willaertia_magna_c2c_maky2	Regular	1308.6	0	46547.4	33	13	39	22.57	279496	258817	26427			Green
A_Bb_Rep2	A	10409	gene 10340	OS=Willaertia_magna_c2c_maky2	Regular	1296.49	0	37028.2	50	8	25	23.51	412176	357482	28833			Green
A_Bb_Rep2	A	16726	gene 16623	OS=Willaertia_magna_c2c_maky2	Regular	1280.97	0	73312.2	85	19	52	19.67	765902	695563	76165			Green
A_Bb_Rep2	A	16224	gene 16125	OS=Willaertia_magna_c2c_maky2	Regular	1275.96	0	44706.6	63	15	42	20.2	538898	356809	83453			Green
A_Bb_Rep2	A	11030	gene 10960	OS=Willaertia_magna_c2c_maky2	Regular	1274.38	0	32141.5	59	13	29	39.59	428936	362492	64270			Green
A_Bb_Rep2	A	17840	gene 17732	OS=Willaertia_magna_c2c_maky2	Regular	1260.8	0	58187.5	72	15	62	20.89	330095	201509	48001			Green
A_Bb_Rep2	A	16363	gene 16263	OS=Willaertia_magna_c2c_maky2	Regular	1243.77	0	104173	54	17	69	13.29	471386	304697	45023			Green	11762
A_Bb_Rep2	A	4666	gene 4634	OS=Willaertia_magna_c2c_maky2	Regular	1235.34	0	11751.9	18	5	11	51.49	34170	29054.2	11542			Green	16474
A_Bb_Rep2	A	10548	gene 10479	OS=Willaertia_magna_c2c_maky2	Regular	1229.65	0	42602.4	53	8	35	31.23	611350	512611	113525			Green
A_Bb_Rep2	A	16176	gene 16077	OS=Willaertia_magna_c2c_maky2	Regular	1225.95	0	48806.1	29	8	32	11.58	141665	116853	21837			Green	10812 11415 15699
A_Bb_Rep2	A	1155	gene 1150	OS=Willaertia_magna_c2c_maky2	Regular	1205.65	0	15115.5	22	7	15	13.14	297058	624417	92480			Green
A_Bb_Rep2	A	228	gene 228	OS=Willaertia_magna_c2c_maky2	Regular	1202.3	0	109396	114	28	83	21.25	1215690	560251	144413			Green
A_Bb_Rep2	A	8168	gene 8114	OS=Willaertia_magna_c2c_maky2	Regular	1199.53	0	35386.8	31	11	19	20.06	211656	1619	30374			Green	2304 2760 8085 17847
A_Bb_Rep2	A	13311	gene 13231	OS=Willaertia_magna_c2c_maky2	Regular	1197.14	0	34427	22	5	36	16.44	249417	351996	29238			Green
A_Bb_Rep2	A	9879	gene 9815	OS=Willaertia_magna_c2c_maky2	Regular	1175.1	0	36036.8	40	7	34	12.92	283471	267666	49904			Green
A_Bb_Rep2	A	5281	gene 5239	OS=Willaertia_magna_c2c_maky2	Regular	1173.67	0	62437.7	94	18	45	27.85	1050630	687544	93574			Green
A_Bb_Rep2	A	8980	gene 8920	OS=Willaertia_magna_c2c_maky2	Regular	1171.99	0	49022.4	49	15	44	25.24	419170	364065	113114			Green
A_Bb_Rep2	A	5697	gene 5654	OS=Willaertia_magna_c2c_maky2	Regular	1169.9	0	32859.4	35	6	29	24.74	168464	103048	49481			Green
A_Bb_Rep2	A	9189	gene 9129	OS=Willaertia_magna_c2c_maky2	Regular	1168.56	0	101586	89	24	74	27.81	692087	451073	101934			Green
A_Bb_Rep2	A	5723	gene 5680	OS=Willaertia_magna_c2c_maky2	Regular	1146.13	0.36	25910.1	29	7	25	15.18	321800	277361	78659			Green
A_Bb_Rep2	A	3656	gene 3630	OS=Willaertia_magna_c2c_maky2	Regular	1138.89	0.36	14402	29	6	12	22.58	352670	424790	28234			Green
A_Bb_Rep2	A	13621	gene 13541	OS=Willaertia_magna_c2c_maky2	Regular	1136.84	0.36	48561.8	56	16	48	23.81	574728	395335	87497			Green
A_Bb_Rep2	A	15046	gene 14955	OS=Willaertia_magna_c2c_maky2	Regular	1121.38	0.36	49623.7	74	19	39	24.07	381280	209715	38365			Green
A_Bb_Rep2	A	3900	gene 3871	OS=Willaertia_magna_c2c_maky2	Regular	1108.86	0.36	28500.4	29	7	43	25.48	209087	179088	22562			Green
A_Bb_Rep2	A	7556	gene 7502	OS=Willaertia_magna_c2c_maky2	Regular	1108.35	0.35	34277.4	37	9	31	25.17	194451	145180	20228			Green
A_Bb_Rep2	A	6937	gene 6886	OS=Willaertia_magna_c2c_maky2	Regular	1092.31	0.35	42266	38	10	30	26.6	99276	88747	17544			Green
A_Bb_Rep2	A	18448	gene 18339	OS=Willaertia_magna_c2c_maky2	Regular	1084.35	0.35	24352.8	34	9	13	31.6	259042	203349	74052			Green
A_Bb_Rep2	A	8499	gene 8444	OS=Willaertia_magna_c2c_maky2	Regular	1079.19	0.35	52373.6	41	7	26	9.34	570638	556740	47683			Green
A_Bb_Rep2	A	92	gene 92	OS=Willaertia_magna_c2c_maky2	Regular	1072.63	0.35	63469.6	138	32	57	29.02	1187979	717355	123944			Green
A_Bb_Rep2	A	188	gene 188	OS=Willaertia_magna_c2c_maky2	Regular	1065.75	0.35	42233.3	33	7	37	12.93	503137	461540	58257			Green
A_Bb_Rep2	A	18546	gene 18437	OS=Willaertia_magna_c2c_maky2	Regular	1063.53	0.34	38941.6	41	10	36	17.5	552771	1415.3	77252			Green	2076
A_Bb_Rep2	A	2036	gene 2023	OS=Willaertia_magna_c2c_maky2	Regular	1041.8	0.34	21283.8	43	13	19	34.74	209605	200149	48890			Green
A_Bb_Rep2	A	4920	gene 4886	OS=Willaertia_magna_c2c_maky2	Regular	1026.31	0.34	21959.4	12	3	30	6.52	142376	415128	18552			Green
A_Bb_Rep2	A	15354	gene 15259	OS=Willaertia_magna_c2c_maky2	Regular	1026.2	0.34	55406.3	39	16	48	14.6	231139	51655.7	20864			Green	4272 10070
A_Bb_Rep2	A	13393	gene 13313	OS=Willaertia_magna_c2c_maky2	Regular	1023.48	0.34	26867.4	17	4	25	20.61	140757	138944	17209			Green
A_Bb_Rep2	A	2778	gene 2756	OS=Willaertia_magna_c2c_maky2	Regular	1019.93	0.34	44780	38	12	47	19.54	392855	177503	67503			Green
A_Bb_Rep2	A	1197	gene 1192	OS=Willaertia_magna_c2c_maky2	Regular	1012.46	0.34	50842.8	45	13	43	26.77	194526	145815	29143			Green
A_Bb_Rep2	A	17558	gene 17451	OS=Willaertia_magna_c2c_maky2	Regular	1006.76	0.34	45199.1	42	12	35	25.57	281547	241858	31852			Green
A_Bb_Rep2	A	14667	gene 14579	OS=Willaertia_magna_c2c_maky2	Regular	1002.6	0.33	46573.1	46	9	43	15.78	275194	245374	22853			Green
A_Bb_Rep2	A	7194	gene 7141	OS=Willaertia_magna_c2c_maky2	Regular	989.759	0.66	21031.2	37	11	14	37.04	214055	139315	35442			Green
A_Bb_Rep2	A	7876	gene 7822	OS=Willaertia_magna_c2c_maky2	Regular	971.759	0.66	25707.9	46	7	19	28.76	747595	470436	52081			Green
A_Bb_Rep2	A	3622	gene 3596	OS=Willaertia_magna_c2c_maky2	Regular	969.062	0.66	73192.3	47	10	54	9.57	692192	593748	113364			Green
A_Bb_Rep2	A	10756	gene 10687	OS=Willaertia_magna_c2c_maky2	Regular	966.149	0.66	33087.4	23	8	26	14.63	171755	32522.5	16325			Green	6702
A_Bb_Rep2	A	890	gene 886	OS=Willaertia_magna_c2c_maky2	Regular	965.475	0.65	25861.5	17	3	26	7.76	128041	0	7365			Green	889
A_Bb_Rep2	A	11055	gene 10985	OS=Willaertia_magna_c2c_maky2	Regular	946.091	0.65	14430.2	21	2	9	16.67	113476	175059	24403			Green
A_Bb_Rep2	A	16242	gene 16143	OS=Willaertia_magna_c2c_maky2	Regular	913.563	0.65	8588.12	10	2	9	21.79	76467	114700	2078			Green
A_Bb_Rep2	A	8737	gene 8681	OS=Willaertia_magna_c2c_maky2	Regular	906.004	0.64	43248.2	46	12	38	17.62	746368	648984	45064			Green
A_Bb_Rep2	A	3686	gene 3660	OS=Willaertia_magna_c2c_maky2	Regular	902.748	0.64	100938	77	24	79	6.03	394915	319851	45362			Green
A_Bb_Rep2	A	2143	gene 2129	OS=Willaertia_magna_c2c_maky2	Regular	885.007	0.64	79614.8	51	15	78	12.02	325501	127851	39933			Green	12339
A_Bb_Rep2	A	1354	gene 1346	OS=Willaertia_magna_c2c_maky2	Regular	882.909	0.64	87265.5	83	15	57	15.62	678977	444927	99850			Green
A_Bb_Rep2	A	15050	gene 14959	OS=Willaertia_magna_c2c_maky2	Regular	875.692	0.33	88436.4	49	17	81	12.71	518510	476820	63543			Green
A_Bb_Rep2	A	8979	gene 8919	OS=Willaertia_magna_c2c_maky2	Regular	853.067	0.63	47520.4	33	9	30	11.19	333315	114828	34221			Green
A_Bb_Rep2	A	16371	gene 16271	OS=Willaertia_magna_c2c_maky2	Regular	849.806	0.63	74309.3	67	18	60	12.29	1462403	241830	70427			Green	11893
A_Bb_Rep2	A	8254	gene 8200	OS=Willaertia_magna_c2c_maky2	Regular	843.734	0.63	173503	113	32	159	13.72	575165	232927	80605			Green
A_Bb_Rep2	A	18611	gene 18502	OS=Willaertia_magna_c2c_maky2	Regular	839.429	0.63	33383.5	19	7	28	9.45	100676	145732	9891			Green
A_Bb_Rep2	A	14898	gene 14808	OS=Willaertia_magna_c2c_maky2	Regular	834.41	0.63	26896.7	13	4	25	9.87	208877	0	56109			Green	8463
A_Bb_Rep2	A	8463	gene 8408	OS=Willaertia_magna_c2c_maky2	Regular	834.41	0.62	25944.7	13	4	24	10.22	211749	288327	56109			Green	14898
A_Bb_Rep2	A	4021	gene 3992	OS=Willaertia_magna_c2c_maky2	Regular	818.343	0.62	30816.7	50	19	21	24.4	299341	163523	28790			Green
A_Bb_Rep2	A	12603	gene 12525	OS=Willaertia_magna_c2c_maky2	Regular	818.156	0.62	51592.5	51	14	40	17.94	169362	84560.3	44483			Green	8470
A_Bb_Rep2	A	12781	gene 12702	OS=Willaertia_magna_c2c_maky2	Regular	803.229	0.62	39353.3	31	6	35	13.39	239169	0	44581			Green	4612
A_Bb_Rep2	A	12139	gene 12067	OS=Willaertia_magna_c2c_maky2	Regular	780.868	0.61	54765.2	35	9	41	14.35	6831	2975.53	12666			Green	12141
A_Bb_Rep2	A	16417	gene 16317	OS=Willaertia_magna_c2c_maky2	Regular	780.567	0.61	53183	48	14	43	19.65	274286	98310	34629			Green
A_Bb_Rep2	A	527	gene 525	OS=Willaertia_magna_c2c_maky2	Regular	775.449	0.6	75595.6	61	12	61	17.43	465672	409027	35690			Green
A_Bb_Rep2	A	17469	gene 17362	OS=Willaertia_magna_c2c_maky2	Regular	772.418	0.6	14086.2	29	7	11	25.78	70274	60383	8353			Green
A_Bb_Rep2	A	3586	gene 3560	OS=Willaertia_magna_c2c_maky2	Regular	766.167	0.6	50632.5	35	8	37	14.82	162206	110994	47862			Green	2921 4923 5378 12902
A_Bb_Rep2	A	8785	gene 8727	OS=Willaertia_magna_c2c_maky2	Regular	758.304	0.6	73726.6	42	11	54	12.87	318712	253441	32178			Green
A_Bb_Rep2	A	17329	gene 17222	OS=Willaertia_magna_c2c_maky2	Regular	753.538	0.59	9311.78	7	1	9	15.66	132810	0	1978			Green	8467 17620 18182
A_Bb_Rep2	A	15896	gene 15799	OS=Willaertia_magna_c2c_maky2	Regular	742.163	0.59	23437.8	22	7	20	25.73	88667	14846.2	9793			Green	248 2282 3696 5283 5475 8729 10660 10862 16053 17191 17367
A_Bb_Rep2	A	5283	gene 5241	OS=Willaertia_magna_c2c_maky2	Regular	731.39	0.59	25997.4	16	5	25	22.17	78118	5561.78	9740			Green	248 2282 3696 5475 8729 10660 10862 15896 16053 17191 17367
A_Bb_Rep2	A	3368	gene 3344	OS=Willaertia_magna_c2c_maky2	Regular	729.152	0.59	82968.4	44	18	85	19.35	314317	2506.11	64593			Green	12339
A_Bb_Rep2	A	15144	gene 15052	OS=Willaertia_magna_c2c_maky2	Regular	726.051	0.58	66823.8	47	12	51	12.65	200675	129326	18405			Green	4574
A_Bb_Rep2	A	4918	gene 4884	OS=Willaertia_magna_c2c_maky2	Regular	725.684	0.58	53237.2	42	12	36	17.87	248682	234483	33877			Green
A_Bb_Rep2	A	9476	gene 9413	OS=Willaertia_magna_c2c_maky2	Regular	718.428	0.58	26639.7	36	8	17	15.45	393204	462788	19538			Green
A_Bb_Rep2	A	17751	gene 17643	OS=Willaertia_magna_c2c_maky2	Regular	712.874	0.58	51515.3	33	8	40	4.92	237817	169674	47352			Green	17935
A_Bb_Rep2	A	8470	gene 8415	OS=Willaertia_magna_c2c_maky2	Regular	709.651	0.57	51601.7	44	12	40	13.82	137185	51664.7	26142			Green	12603
A_Bb_Rep2	A	16792	gene 16688	OS=Willaertia_magna_c2c_maky2	Regular	707.093	0.57	34821.4	23	4	29	10.37	242275	468183	29326			Green
A_Bb_Rep2	A	2060	gene 2046	OS=Willaertia_magna_c2c_maky2	Regular	691.79	0.57	55930.8	43	13	44	16.39	223499	192063	24876			Green
A_Bb_Rep2	A	13450	gene 13370	OS=Willaertia_magna_c2c_maky2	Regular	676.62	0.57	71433.3	56	15	63	18.07	536859	485164	26605			Green
A_Bb_Rep2	A	14542	gene 14455	OS=Willaertia_magna_c2c_maky2	Regular	669.011	0.56	85752.2	24	11	71	8.55	74120	14096.2	11426			Green	11903 15210
A_Bb_Rep2	A	6499	gene 6450	OS=Willaertia_magna_c2c_maky2	Regular	666.536	0.56	44128.5	43	11	44	12.34	320733	221114	21154			Green
A_Bb_Rep2	A	5458	gene 5416	OS=Willaertia_magna_c2c_maky2	Regular	660.099	0.56	47151.5	32	12	44	15.66	307628	279172	42937			Green
A_Bb_Rep2	A	10862	gene 10792	OS=Willaertia_magna_c2c_maky2	Regular	642.401	0.55	41421.1	27	12	39	28.32	168553	12406	14285			Green	248 2282 3696 5283 5475 8729 10660 15896 16053 17191 17367
A_Bb_Rep2	A	16800	gene 16696	OS=Willaertia_magna_c2c_maky2	Regular	632.275	0.54	110596	72	19	81	19.14	589723	309380	77084			Green
A_Bb_Rep2	A	8729	gene 8673	OS=Willaertia_magna_c2c_maky2	Regular	625.124	0.54	23223	22	8	22	17.7	247205	3813.86	9983			Green	248 2282 3696 5283 5475 10660 10862 15896 16053 17191 17367
A_Bb_Rep2	A	13599	gene 13519	OS=Willaertia_magna_c2c_maky2	Regular	625.084	0.54	24228.9	16	4	25	5.83	194374	256550	96546			Green
A_Bb_Rep2	A	13137	gene 13058	OS=Willaertia_magna_c2c_maky2	Regular	618.664	0.54	51372	39	13	45	17.88	518909	3423.87	53858			Green	1646 10686
A_Bb_Rep2	A	15210	gene 15117	OS=Willaertia_magna_c2c_maky2	Regular	616.892	0.54	25999.5	8	1	9	2.85	42845	0	3795			Green	11903 14542
A_Bb_Rep2	A	3043	gene 3021	OS=Willaertia_magna_c2c_maky2	Regular	612.363	0.54	35931.6	21	5	21	15.77	149205	137427	18439			Green
A_Bb_Rep2	A	6164	gene 6118	OS=Willaertia_magna_c2c_maky2	Regular	608.579	0.53	39891.1	32	10	33	17.87	253417	176702	95289			Green
A_Bb_Rep2	A	6380	gene 6332	OS=Willaertia_magna_c2c_maky2	Regular	607.554	0.53	50795	58	15	35	17.71	915457	747462	122155			Green	4612
A_Bb_Rep2	A	11476	gene 11406	OS=Willaertia_magna_c2c_maky2	Regular	604.711	0.55	51642.7	82	19	39	22.51	1318503	395195	166969			Green
A_Bb_Rep2	A	5453	gene 5411	OS=Willaertia_magna_c2c_maky2	Regular	603.454	0.53	37794.8	23	5	20	14.89	64967	49732	5048			Green
A_Bb_Rep2	A	2282	gene 2266	OS=Willaertia_magna_c2c_maky2	Regular	600.792	0.52	32892.4	17	7	20	10.34	74282	7119.07	9295			Green	248 3696 5283 5475 8729 10660 10862 15896 16053 17191 17367
A_Bb_Rep2	A	17830	gene 17722	OS=Willaertia_magna_c2c_maky2	Regular	596.819	0.52	50804.1	15	5	36	8.93	169858	251098	26324			Green	16424
A_Bb_Rep2	A	11903	gene 11831	OS=Willaertia_magna_c2c_maky2	Regular	596.358	0.52	41684.1	16	4	53	3.55	123508	96188.7	27148			Green	14542 15210
A_Bb_Rep2	A	16424	gene 16324	OS=Willaertia_magna_c2c_maky2	Regular	593.193	0.52	50392.5	19	6	37	3.36	178732	0	33729			Green	17830
A_Bb_Rep2	A	17239	gene 17133	OS=Willaertia_magna_c2c_maky2	Regular	588.255	0.51	60125.2	29	9	50	15.56	224021	164631	33492			Green
A_Bb_Rep2	A	2921	gene 2899	OS=Willaertia_magna_c2c_maky2	Regular	579.947	0.51	50573.9	44	11	33	20.76	239949	2078	22802			Green	3586 4923 5378 12902
A_Bb_Rep2	A	248	gene 248	OS=Willaertia_magna_c2c_maky2	Regular	570.816	0.5	26040.3	35	10	24	12.61	92277	15109.5	18362			Green	2282 3696 5283 5475 8729 10660 10862 15896 16053 17191 17367
A_Bb_Rep2	A	17935	gene 17827	OS=Willaertia_magna_c2c_maky2	Regular	568.082	0.5	25310.4	7	1	15	4.11	98130	0	13442			Green	17751
A_Bb_Rep2	A	5559	gene 5517	OS=Willaertia_magna_c2c_maky2	Regular	565.962	0.74	25347.7	21	6	30	12.89	163944	149432	19781			Green
A_Bb_Rep2	A	17531	gene 17424	OS=Willaertia_magna_c2c_maky2	Regular	551.396	0.98	88423.1	52	18	82	15.35	328336	161098	41550			Green
A_Bb_Rep2	A	10444	gene 10375	OS=Willaertia_magna_c2c_maky2	Regular	550.635	0.97	95240.3	53	24	71	14.95	506401	417281	48397			Green
A_Bb_Rep2	A	17191	gene 17086	OS=Willaertia_magna_c2c_maky2	Regular	546.273	0.96	26182.3	9	4	19	11.79	68986	714.791	6910			Green	248 2282 3696 5283 5475 8729 10660 10862 15896 16053 17367
A_Bb_Rep2	A	3406	gene 3382	OS=Willaertia_magna_c2c_maky2	Regular	545.31	0.96	15288.5	13	2	6	5.76	42194	0	4096			Green	6936
A_Bb_Rep2	A	11719	gene 11647	OS=Willaertia_magna_c2c_maky2	Regular	541.343	0.95	49539.7	59	16	45	20.89	465326	344329	202344			Green
A_Bb_Rep2	A	9490	gene 9427	OS=Willaertia_magna_c2c_maky2	Regular	539.86	0.94	135025	47	17	107	4.68	114818	92588	33391			Green
A_Bb_Rep2	A	13410	gene 13330	OS=Willaertia_magna_c2c_maky2	Regular	533.599	0.94	64574.6	28	8	46	3.11	199592	498894	14303			Green
A_Bb_Rep2	A	5378	gene 5336	OS=Willaertia_magna_c2c_maky2	Regular	525.243	1.17	50666.1	46	12	32	20.76	232590	32957.8	19548			Green	2921 3586 4923 12902
A_Bb_Rep2	A	8561	gene 8506	OS=Willaertia_magna_c2c_maky2	Regular	501.72	1.82	73893	29	7	32	9.61	209462	173433	30649			Green
A_Bb_Rep2	A	17412	gene 17305	OS=Willaertia_magna_c2c_maky2	Regular	500.76	1.82	66163.7	28	9	45	15.67	351474	21563.2	28853			Green	9045
A_Bb_Rep2	A	12141	gene 12069	OS=Willaertia_magna_c2c_maky2	Regular	500.284	1.81	54662.2	32	10	43	17.51	8170	2049.47	9910			Green	12139
A_Bb_Rep2	A	17367	gene 17260	OS=Willaertia_magna_c2c_maky2	Regular	496.68	2.02	23968	15	5	19	12.09	69099	823.967	7861			Green	248 2282 3696 5283 5475 8729 10660 10862 15896 16053 17191
A_Bb_Rep2	A	12902	gene 12823	OS=Willaertia_magna_c2c_maky2	Regular	488.924	2.66	49613	22	9	29	10.48	118640	4558.7	12838			Green	2921 3586 4923 5378
A_Bb_Rep2	A	9045	gene 8985	OS=Willaertia_magna_c2c_maky2	Regular	487.465	2.65	41888.3	29	11	32	5.32	126673	111715	11698			Green	17412
A_Bb_Rep2	A	9409	gene 9349	OS=Willaertia_magna_c2c_maky2	Regular	481.587	2.84	103768	50	15	68	11.6	210691	179785	41275			Green
A_Bb_Rep2	A	5475	gene 5433	OS=Willaertia_magna_c2c_maky2	Regular	479.922	2.84	24366.4	7	1	20	5.07	67877	0	5237			Green	248 2282 3696 5283 8729 10660 10862 15896 16053 17191 17367
A_Bb_Rep2	A	12400	gene 12324	OS=Willaertia_magna_c2c_maky2	Regular	479.703	2.83	66220.5	26	9	54	5.31	54406	65655	10468			Green
A_Bb_Rep2	A	17447	gene 17340	OS=Willaertia_magna_c2c_maky2	Regular	468.795	2.81	36650.3	24	9	48	17.58	16200	5610.45	8085			Green	15977 18258
A_Bb_Rep2	A	3590	gene 3564	OS=Willaertia_magna_c2c_maky2	Regular	463.197	2.77	11555.6	16	4	7	7.37	95773	0	17039			Green	13833
A_Bb_Rep2	A	16053	gene 15956	OS=Willaertia_magna_c2c_maky2	Regular	462.902	2.76	57759.6	7	1	56	2.28	67877	0	5237			Green	248 2282 3696 5283 5475 8729 10660 10862 15896 17191 17367
A_Bb_Rep2	A	10660	gene 10591	OS=Willaertia_magna_c2c_maky2	Regular	456.104	2.92	25487.4	7	1	27	4.85	67877	0	5237			Green	248 2282 3696 5283 5475 8729 10862 15896 16053 17191 17367
A_Bb_Rep2	A	2713	gene 2691	OS=Willaertia_magna_c2c_maky2	Regular	447.295	3.48	67866.1	41	10	58	6.56	770861	506266	70979			Green
A_Bb_Rep3	A	1389	gene 1381	OS=Willaertia_magna_c2c_maky2	Regular	57047.5	0	13872.8	232	14	11	100	26030440	16178410	1540910			Green	3597
A_Bb_Rep3	A	4120	gene 4090	OS=Willaertia_magna_c2c_maky2	Regular	51661.4	0	10265.6	96	9	12	85.39	3954771	3706724	212688			Green
A_Bb_Rep3	A	5203	gene 5163	OS=Willaertia_magna_c2c_maky2	Regular	48163.8	0	41957.1	303	27	39	69.97	28259430	13774780	2209361			Green	1632 2128 3314 3318 6978 7012 7485 8467 8544 8858 12310 12351 17620 18182
A_Bb_Rep3	A	3597	gene 3571	OS=Willaertia_magna_c2c_maky2	Regular	40249.3	0	13885.8	177	12	11	100	22814100	6490756	1040480			Green	1389
A_Bb_Rep3	A	8173	gene 8119	OS=Willaertia_magna_c2c_maky2	Regular	33244.7	0	7469.24	95	10	7	85.07	4595235	4073631	182644			Green
A_Bb_Rep3	A	17314	gene 17207	OS=Willaertia_magna_c2c_maky2	Regular	27992.1	0	16417.1	122	9	9	55.24	3417003	2508741	464738			Green
A_Bb_Rep3	A	15548	gene 15452	OS=Willaertia_magna_c2c_maky2	Regular	25136.3	0	46885.6	285	22	38	59.62	8849351	3653563	780343			Green
A_Bb_Rep3	A	8467	gene 8412	OS=Willaertia_magna_c2c_maky2	Regular	23987.3	0	19810.5	94	9	22	68.39	6796440	205456	367373			Green	1632 5203 7012 8858 17329 17620 18182
A_Bb_Rep3	A	10686	gene 10617	OS=Willaertia_magna_c2c_maky2	Regular	23726.8	0	45966.8	387	38	42	79.13	25114380	12560300	2435157			Green	1646 13137
A_Bb_Rep3	A	1646	gene 1636	OS=Willaertia_magna_c2c_maky2	Regular	22604.4	0	42575.9	456	36	35	68.38	26298250	83136.3	3131101			Green	10686 13137
A_Bb_Rep3	A	613	gene 611	OS=Willaertia_magna_c2c_maky2	Regular	22179.9	0	21776.9	172	18	19	86.22	5394095	3209893	445098			Green
A_Bb_Rep3	A	3314	gene 3290	OS=Willaertia_magna_c2c_maky2	Regular	21726.8	0	13334.2	172	14	12	93.28	10630380	0	1140941			Green	2128 3318 5203 6978 7485 8544 12310 12351
A_Bb_Rep3	A	7984	gene 7930	OS=Willaertia_magna_c2c_maky2	Regular	21550.9	0	12910.3	68	6	14	38.74	1343711	1062952	307957			Green
A_Bb_Rep3	A	3318	gene 3294	OS=Willaertia_magna_c2c_maky2	Regular	21500.9	0	11511.1	122	12	12	90.29	8071883	0	493688			Green	2128 3314 5203 6978 7485 8544 12310 12351
A_Bb_Rep3	A	7710	gene 7656	OS=Willaertia_magna_c2c_maky2	Regular	20713.6	0	22209.7	125	10	24	63.59	4646472	3888278	383335			Green
A_Bb_Rep3	A	12351	gene 12276	OS=Willaertia_magna_c2c_maky2	Regular	20223.3	0	10382.8	99	10	11	88.17	7198903	0	478600			Green	2128 3314 3318 5203 6978 7485 12310
A_Bb_Rep3	A	17620	gene 17513	OS=Willaertia_magna_c2c_maky2	Regular	18698.5	0	12070.9	70	7	13	47.71	2188854	278258	68071			Green	1632 5203 7012 8467 8858 17329 18182
A_Bb_Rep3	A	12412	gene 12336	OS=Willaertia_magna_c2c_maky2	Regular	17456.5	0	20029.1	122	10	13	71.35	11026510	9263852	301985			Green	12810 15093 16235
A_Bb_Rep3	A	7012	gene 6961	OS=Willaertia_magna_c2c_maky2	Regular	16533.7	0	34870.9	64	12	29	51.66	1867850	308243	56746			Green	1632 5203 8467 17620 18182
A_Bb_Rep3	A	9503	gene 9440	OS=Willaertia_magna_c2c_maky2	Regular	15965.2	0	48573.9	192	18	34	48.07	4447440	1667519	596438			Green
A_Bb_Rep3	A	13887	gene 13801	OS=Willaertia_magna_c2c_maky2	Regular	15547.7	0	9900.41	42	4	8	48.24	1025076	1390167	177224			Green
A_Bb_Rep3	A	2401	gene 2384	OS=Willaertia_magna_c2c_maky2	Regular	14490.5	0	52788.5	223	18	47	42.12	7148632	4325665	938762			Green
A_Bb_Rep3	A	8558	gene 8503	OS=Willaertia_magna_c2c_maky2	Regular	14097.6	0	62073.2	214	17	35	44.63	8322346	4431414	1090732			Green
A_Bb_Rep3	A	15317	gene 15222	OS=Willaertia_magna_c2c_maky2	Regular	14092	0	33372.9	222	19	26	66.67	9427355	6943270	711873			Green
A_Bb_Rep3	A	17022	gene 16917	OS=Willaertia_magna_c2c_maky2	Regular	13832.8	0	50664.6	266	27	38	65.71	13064000	6133726	928483			Green
A_Bb_Rep3	A	11060	gene 10990	OS=Willaertia_magna_c2c_maky2	Regular	13144.1	0	14890.2	83	8	14	60.77	3001140	2232851	485244			Green
A_Bb_Rep3	A	2971	gene 2949	OS=Willaertia_magna_c2c_maky2	Regular	13049.5	0	66879	306	32	52	57.85	9248592	3445890	1082304			Green
A_Bb_Rep3	A	4103	gene 4073	OS=Willaertia_magna_c2c_maky2	Regular	12753.2	0	38723	225	24	32	78.61	8377427	4890373	1061160			Green
A_Bb_Rep3	A	7485	gene 7432	OS=Willaertia_magna_c2c_maky2	Regular	12301.1	0	6000.85	49	6	7	84.21	2300450	0	78533			Green	3314 3318 5203 6978 12310 12351
A_Bb_Rep3	A	16310	gene 16210	OS=Willaertia_magna_c2c_maky2	Regular	12106.9	0	26765.4	175	18	19	62.7	3885545	2100656	355475			Green
A_Bb_Rep3	A	2626	gene 2606	OS=Willaertia_magna_c2c_maky2	Regular	11725	0	52463.6	206	28	38	68.99	7942857	4403915	886962			Green	13634
A_Bb_Rep3	A	6978	gene 6927	OS=Willaertia_magna_c2c_maky2	Regular	11627	0	4763.54	42	5	4	86.67	2160225	0	77909			Green	3314 3318 5203 7485 12310 12351
A_Bb_Rep3	A	15014	gene 14923	OS=Willaertia_magna_c2c_maky2	Regular	11288	0	18681.6	38	5	9	27.38	925288	1283024	86204			Green
A_Bb_Rep3	A	1632	gene 1622	OS=Willaertia_magna_c2c_maky2	Regular	11018.2	0	42724	79	16	43	37.43	6397175	1564306	297841			Green	2128 5203 7012 8467 8858 17620 18182
A_Bb_Rep3	A	4806	gene 4773	OS=Willaertia_magna_c2c_maky2	Regular	10864.1	0	17148.3	58	7	10	70.47	1019613	723069	80869			Green
A_Bb_Rep3	A	18182	gene 18073	OS=Willaertia_magna_c2c_maky2	Regular	10843.5	0	9353.86	23	2	9	28.92	1691183	0	28780			Green	1632 5203 7012 8467 17329 17620
A_Bb_Rep3	A	1263	gene 1257	OS=Willaertia_magna_c2c_maky2	Regular	9937.14	0	21688.3	70	8	18	39.67	1749262	1328564	105126			Green
A_Bb_Rep3	A	15977	gene 15880	OS=Willaertia_magna_c2c_maky2	Regular	9386.46	0	36860.4	125	14	42	40.79	2313305	1392187	373827			Green	18258
A_Bb_Rep3	A	88	gene 89	OS=Willaertia_magna_c2c_maky2	Regular	9172.76	0	90579.7	255	32	77	36.11	11265210	6749756	1033116			Green
A_Bb_Rep3	A	12966	gene 12887	OS=Willaertia_magna_c2c_maky2	Regular	9158.69	0	22751.3	71	7	16	23.5	1736527	1153632	270394			Green
A_Bb_Rep3	A	15132	gene 15040	OS=Willaertia_magna_c2c_maky2	Regular	8975.19	0	13783.7	48	6	13	49.15	2461658	0	190927			Green	4787 6013 9934 15131
A_Bb_Rep3	A	15131	gene 15039	OS=Willaertia_magna_c2c_maky2	Regular	8975.19	0	13783.7	48	6	13	49.15	2461658	1533029	190927			Green	4787 6013 9934 15132
A_Bb_Rep3	A	13833	gene 13748	OS=Willaertia_magna_c2c_maky2	Regular	8833.1	0	94483	372	36	79	64.47	12032450	4492141	1316444			Green
A_Bb_Rep3	A	12181	gene 12109	OS=Willaertia_magna_c2c_maky2	Regular	8672.51	0	12602.5	52	7	20	46.3	3678472	3558128	229164			Green
A_Bb_Rep3	A	4102	gene 4072	OS=Willaertia_magna_c2c_maky2	Regular	8477.15	0	36752	208	19	22	52.25	10804890	5667266	1174633			Green
A_Bb_Rep3	A	3298	gene 3274	OS=Willaertia_magna_c2c_maky2	Regular	8427.42	0	27259.6	98	12	21	54.96	1689459	1495554	295437			Green
A_Bb_Rep3	A	4017	gene 3988	OS=Willaertia_magna_c2c_maky2	Regular	8044.03	0	17517.3	55	8	18	44.59	1039856	938411	85593			Green
A_Bb_Rep3	A	3640	gene 3614	OS=Willaertia_magna_c2c_maky2	Regular	7965.46	0	36952.2	132	18	44	62.28	3315268	2061167	486074			Green
A_Bb_Rep3	A	12864	gene 12785	OS=Willaertia_magna_c2c_maky2	Regular	7941.27	0	23650.6	42	6	18	25.62	1146415	1086541	167988			Green
A_Bb_Rep3	A	15436	gene 15341	OS=Willaertia_magna_c2c_maky2	Regular	7921.66	0	16036	48	6	11	45.39	1674464	1601441	71622			Green
A_Bb_Rep3	A	7834	gene 7780	OS=Willaertia_magna_c2c_maky2	Regular	7750.24	0	41144.1	121	15	28	52.53	2338396	1735573	206959			Green
A_Bb_Rep3	A	1178	gene 1173	OS=Willaertia_magna_c2c_maky2	Regular	7723.83	0	51417.6	111	15	40	52.72	1430257	848568	171001			Green
A_Bb_Rep3	A	11893	gene 11821	OS=Willaertia_magna_c2c_maky2	Regular	7704.33	0	71055.8	368	47	72	62.4	17246950	5441338	1787954			Green	16371
A_Bb_Rep3	A	15726	gene 15629	OS=Willaertia_magna_c2c_maky2	Regular	7647.5	0	25909.5	101	12	25	42.06	3435570	1976319	343527			Green
A_Bb_Rep3	A	10805	gene 10736	OS=Willaertia_magna_c2c_maky2	Regular	7623.06	0	25912.5	105	14	23	59.31	1831514	1123225	197547			Green
A_Bb_Rep3	A	16036	gene 15939	OS=Willaertia_magna_c2c_maky2	Regular	7568.55	0	35035.9	108	13	27	41.69	1818748	1332460	266324			Green
A_Bb_Rep3	A	4047	gene 4018	OS=Willaertia_magna_c2c_maky2	Regular	7530.35	0	7572.85	18	2	8	34.33	769296	2281002	160757			Green
A_Bb_Rep3	A	2969	gene 2947	OS=Willaertia_magna_c2c_maky2	Regular	7528.1	0	56741.1	81	16	40	57.25	1135801	1094458	151155			Green	4750
A_Bb_Rep3	A	1308	gene 1300	OS=Willaertia_magna_c2c_maky2	Regular	7456.44	0	31645.8	49	6	26	22.59	1922170	1874205	124857			Green
A_Bb_Rep3	A	12310	gene 12238	OS=Willaertia_magna_c2c_maky2	Regular	7338.51	0	6715.58	12	1	8	16.13	85939	0	16135			Green	3314 3318 5203 6978 7485 12351
A_Bb_Rep3	A	2955	gene 2933	OS=Willaertia_magna_c2c_maky2	Regular	7175.71	0	24416.4	57	5	33	25.71	1021817	1402532	107034			Green
A_Bb_Rep3	A	11075	gene 11005	OS=Willaertia_magna_c2c_maky2	Regular	7000.31	0	53066	144	21	40	58.21	2559254	1624617	305085			Green
A_Bb_Rep3	A	9305	gene 9245	OS=Willaertia_magna_c2c_maky2	Regular	6968.06	0	51072.1	167	22	38	56.89	5152657	2903809	291416			Green
A_Bb_Rep3	A	6030	gene 5985	OS=Willaertia_magna_c2c_maky2	Regular	6905.19	0	99657.2	399	44	88	52.16	12471400	3364935	1333180			Green
A_Bb_Rep3	A	8138	gene 8084	OS=Willaertia_magna_c2c_maky2	Regular	6875.07	0	37207.9	103	17	48	52.71	2581298	1990382	267798			Green
A_Bb_Rep3	A	8085	gene 8031	OS=Willaertia_magna_c2c_maky2	Regular	6781.28	0	18566.7	41	5	11	40.96	772154	680417	64103			Green	2304 2760 8168 17847
A_Bb_Rep3	A	4750	gene 4717	OS=Willaertia_magna_c2c_maky2	Regular	6723.78	0	15395.8	34	5	11	45.86	1038477	0	118097			Green	2969
A_Bb_Rep3	A	4952	gene 4918	OS=Willaertia_magna_c2c_maky2	Regular	6682.42	0	33656.5	117	9	32	32.87	5233903	3884748	887810			Green
A_Bb_Rep3	A	4007	gene 3978	OS=Willaertia_magna_c2c_maky2	Regular	6580.79	0	17580.6	30	5	12	43.51	662096	656310	27433			Green
A_Bb_Rep3	A	5578	gene 5536	OS=Willaertia_magna_c2c_maky2	Regular	6467.81	0	22639.6	76	11	21	63.32	1928505	1754814	217919			Green
A_Bb_Rep3	A	17463	gene 17356	OS=Willaertia_magna_c2c_maky2	Regular	6446.33	0	29125.1	87	15	30	55.64	2093589	1703953	425413			Green
A_Bb_Rep3	A	2304	gene 2287	OS=Willaertia_magna_c2c_maky2	Regular	6445.87	0	35342.8	85	10	20	37.42	1740135	1052358	231310			Green	2760 8085 8168 17847
A_Bb_Rep3	A	2057	gene 2043	OS=Willaertia_magna_c2c_maky2	Regular	6297.23	0	11032.5	30	4	10	36.08	1145741	1142789	99017			Green
A_Bb_Rep3	A	4787	gene 4754	OS=Willaertia_magna_c2c_maky2	Regular	6080.61	0	13750.7	57	8	13	42.37	2303055	1353044	177548			Green	6013 9934 15131 15132
A_Bb_Rep3	A	8266	gene 8212	OS=Willaertia_magna_c2c_maky2	Regular	6012.16	0	17544.9	46	6	16	37.58	895173	681920	75796			Green
A_Bb_Rep3	A	13630	gene 13550	OS=Willaertia_magna_c2c_maky2	Regular	6000.56	0	34395	102	17	33	65.06	4894574	2869724	836895			Green
A_Bb_Rep3	A	7193	gene 7140	OS=Willaertia_magna_c2c_maky2	Regular	5823.88	0	16423.3	28	3	16	31.51	257785	377044	30540			Green
A_Bb_Rep3	A	5717	gene 5674	OS=Willaertia_magna_c2c_maky2	Regular	5792.43	0	28665.5	96	12	27	44.76	3300159	2747313	187393			Green
A_Bb_Rep3	A	9354	gene 9294	OS=Willaertia_magna_c2c_maky2	Regular	5678.15	0	15821.5	53	5	13	28.97	845919	684897	105582			Green
A_Bb_Rep3	A	7977	gene 7923	OS=Willaertia_magna_c2c_maky2	Regular	5652.15	0	29553.1	131	16	31	54.69	4365458	911638	285399			Green
A_Bb_Rep3	A	2182	gene 2168	OS=Willaertia_magna_c2c_maky2	Regular	5605.29	0	43201.4	78	11	34	37.81	1901507	1515290	392608			Green
A_Bb_Rep3	A	5820	gene 5777	OS=Willaertia_magna_c2c_maky2	Regular	5542.98	0	16964.9	58	7	15	31.13	1941581	1654571	139015			Green
A_Bb_Rep3	A	5321	gene 5279	OS=Willaertia_magna_c2c_maky2	Regular	5541.08	0	20494.7	76	10	14	58.24	1513081	1414550	246075			Green
A_Bb_Rep3	A	2659	gene 2639	OS=Willaertia_magna_c2c_maky2	Regular	5200.76	0	53755	145	22	46	51.91	2668445	1745368	282541			Green
A_Bb_Rep3	A	1464	gene 1455	OS=Willaertia_magna_c2c_maky2	Regular	5142.6	0	27967.1	70	6	19	35.71	772976	733562	125898			Green
A_Bb_Rep3	A	2872	gene 2850	OS=Willaertia_magna_c2c_maky2	Regular	5075.24	0	14536.4	51	7	12	35.43	742410	678176	65749			Green
A_Bb_Rep3	A	4585	gene 4553	OS=Willaertia_magna_c2c_maky2	Regular	5018.65	0	16958.7	76	12	17	70.67	1094070	817492	143787			Green
A_Bb_Rep3	A	5998	gene 5954	OS=Willaertia_magna_c2c_maky2	Regular	5015.03	0	28348.2	53	7	22	49.59	654537	0	119449			Green	5997
A_Bb_Rep3	A	5997	gene 5954	OS=Willaertia_magna_c2c_maky2	Regular	5015.03	0	26297	54	7	20	53.54	656371	635415	119704			Green	5998
A_Bb_Rep3	A	11533	gene 11463	OS=Willaertia_magna_c2c_maky2	Regular	4981.58	0	14052.8	46	6	16	47.29	900909	770182	103682			Green
A_Bb_Rep3	A	14402	gene 14315	OS=Willaertia_magna_c2c_maky2	Regular	4854.28	0	52054.4	66	8	36	15.1	3710490	3278157	516639			Green
A_Bb_Rep3	A	6068	gene 6023	OS=Willaertia_magna_c2c_maky2	Regular	4777.29	0	15251.1	35	3	10	32.33	2217791	2845964	114473			Green
A_Bb_Rep3	A	538	gene 536	OS=Willaertia_magna_c2c_maky2	Regular	4773.1	0	20604.6	41	7	19	39.77	803096	787813	52561			Green
A_Bb_Rep3	A	563	gene 561	OS=Willaertia_magna_c2c_maky2	Regular	4603.42	0	34302.7	101	10	30	37	1854719	1333847	160022			Green
A_Bb_Rep3	A	5701	gene 5658	OS=Willaertia_magna_c2c_maky2	Regular	4600.73	0	116901	241	39	99	45.45	4302147	1610794	459408			Green
A_Bb_Rep3	A	7700	gene 7646	OS=Willaertia_magna_c2c_maky2	Regular	4516.23	0	18218.5	33	4	17	43.59	668675	662719	46544			Green
A_Bb_Rep3	A	8757	gene 8700	OS=Willaertia_magna_c2c_maky2	Regular	4507.7	0	16755.4	49	6	10	26.17	981110	905597	72091			Green
A_Bb_Rep3	A	4008	gene 3979	OS=Willaertia_magna_c2c_maky2	Regular	4491.84	0	28632.7	43	6	21	30.47	376167	366409	29138			Green
A_Bb_Rep3	A	6936	gene 6885	OS=Willaertia_magna_c2c_maky2	Regular	4432.45	0	22821.6	72	8	15	38.61	1702357	1133581	85121			Green
A_Bb_Rep3	A	11680	gene 11608	OS=Willaertia_magna_c2c_maky2	Regular	4429.98	0	17087.9	34	6	18	34.23	746555	721544	73207			Green
A_Bb_Rep3	A	17715	gene 17607	OS=Willaertia_magna_c2c_maky2	Regular	4404.93	0	68176.7	123	22	52	36.29	1319446	965778	254296			Green
A_Bb_Rep3	A	16458	gene 16358	OS=Willaertia_magna_c2c_maky2	Regular	4381.84	0	31792.5	101	13	32	48.95	3585432	3086617	220560			Green
A_Bb_Rep3	A	1291	gene 1283	OS=Willaertia_magna_c2c_maky2	Regular	4355.39	0	52102.6	101	19	46	38.19	793272	456981	131556			Green	13784
A_Bb_Rep3	A	15253	gene 15160	OS=Willaertia_magna_c2c_maky2	Regular	4264.02	0	15896.2	59	4	14	22.3	3820112	1633393	303860			Green
A_Bb_Rep3	A	2978	gene 2956	OS=Willaertia_magna_c2c_maky2	Regular	4217.54	0	47631.3	65	9	35	30.63	739576	675291	89359			Green
A_Bb_Rep3	A	15460	gene 15365	OS=Willaertia_magna_c2c_maky2	Regular	4182.88	0	24361.8	43	5	14	33.33	1180325	1096663	266017			Green
A_Bb_Rep3	A	274	gene 274	OS=Willaertia_magna_c2c_maky2	Regular	4147.49	0	52205	80	11	33	34.33	1396052	1114311	122517			Green
A_Bb_Rep3	A	9808	gene 9744	OS=Willaertia_magna_c2c_maky2	Regular	3975.44	0	24671.8	35	3	13	13.3	424144	633105	30201			Green
A_Bb_Rep3	A	18001	gene 17893	OS=Willaertia_magna_c2c_maky2	Regular	3966.94	0	29623.9	87	15	35	48.8	1801907	1246428	121802			Green
A_Bb_Rep3	A	10133	gene 10065	OS=Willaertia_magna_c2c_maky2	Regular	3937.19	0	40027	53	10	36	26.37	741423	642572	101614			Green
A_Bb_Rep3	A	6541	gene 6492	OS=Willaertia_magna_c2c_maky2	Regular	3931.76	0	53273.5	108	18	45	46.76	1653241	992049	236148			Green
A_Bb_Rep3	A	1155	gene 1150	OS=Willaertia_magna_c2c_maky2	Regular	3913.36	0	15115.5	34	7	15	35.77	475142	657532	174490			Green
A_Bb_Rep3	A	5088	gene 5051	OS=Willaertia_magna_c2c_maky2	Regular	3884.88	0	19353.1	48	7	21	44.58	812731	757653	142291			Green
A_Bb_Rep3	A	4091	gene 4061	OS=Willaertia_magna_c2c_maky2	Regular	3868.02	0	52560.1	88	12	48	25.42	953738	897439	125787			Green
A_Bb_Rep3	A	4054	gene 4025	OS=Willaertia_magna_c2c_maky2	Regular	3854.29	0	93158.9	172	25	69	49.03	2107192	1220527	284703			Green
A_Bb_Rep3	A	4574	gene 4542	OS=Willaertia_magna_c2c_maky2	Regular	3831.96	0	60120.4	139	17	51	42.28	3061311	1475841	193862			Green
A_Bb_Rep3	A	3593	gene 3567	OS=Willaertia_magna_c2c_maky2	Regular	3806.38	0	18966.8	34	6	15	44.24	802562	774901	91013			Green
A_Bb_Rep3	A	8068	gene 8014	OS=Willaertia_magna_c2c_maky2	Regular	3800.32	0	137266	286	43	116	42.72	4622091	1890299	466639			Green
A_Bb_Rep3	A	16615	gene 16512	OS=Willaertia_magna_c2c_maky2	Regular	3794.78	0	45125.8	73	13	29	29.11	1443933	905183	194230			Green
A_Bb_Rep3	A	8971	gene 8911	OS=Willaertia_magna_c2c_maky2	Regular	3737.16	0	24720.2	57	9	23	37.5	1454983	1241296	120725			Green
A_Bb_Rep3	A	6660	gene 6611	OS=Willaertia_magna_c2c_maky2	Regular	3660.46	0	58629	123	22	41	52.28	2291057	1394354	200031			Green
A_Bb_Rep3	A	12339	gene 12264	OS=Willaertia_magna_c2c_maky2	Regular	3604.49	0	81405.7	130	27	76	35.09	1433850	720753	207792			Green	2143 3368
A_Bb_Rep3	A	18258	gene 18149	OS=Willaertia_magna_c2c_maky2	Regular	3596.18	0	36649.3	42	8	48	28.48	701105	78097.9	52774			Green	15977
A_Bb_Rep3	A	15342	gene 15247	OS=Willaertia_magna_c2c_maky2	Regular	3507.55	0	48113.6	81	15	40	26.85	845643	695373	79329			Green
A_Bb_Rep3	A	6070	gene 6025	OS=Willaertia_magna_c2c_maky2	Regular	3494.41	0	50871.5	100	16	36	42.27	3228099	1628667	349110			Green
A_Bb_Rep3	A	5362	gene 5320	OS=Willaertia_magna_c2c_maky2	Regular	3493.08	0	35281.1	89	15	24	49.69	3223075	2336318	200181			Green
A_Bb_Rep3	A	2895	gene 2873	OS=Willaertia_magna_c2c_maky2	Regular	3474.87	0	28141.2	53	10	22	26.46	1250192	814091	50045			Green	15819
A_Bb_Rep3	A	3259	gene 3236	OS=Willaertia_magna_c2c_maky2	Regular	3422.64	0	36900	84	11	31	54.63	1748426	1383547	300714			Green
A_Bb_Rep3	A	13784	gene 13701	OS=Willaertia_magna_c2c_maky2	Regular	3380.52	0	16954.4	44	7	18	40.69	483764	0	77392			Green	1291
A_Bb_Rep3	A	15898	gene 15801	OS=Willaertia_magna_c2c_maky2	Regular	3380.45	0	23356.3	19	5	12	24.7	284066	186731	59759			Green	10429 15899
A_Bb_Rep3	A	14898	gene 14808	OS=Willaertia_magna_c2c_maky2	Regular	3353.9	0	26896.7	23	5	25	14.16	260365	0	39687			Green	8463 17751
A_Bb_Rep3	A	8463	gene 8408	OS=Willaertia_magna_c2c_maky2	Regular	3353.9	0	25944.7	23	5	24	14.67	260365	258122	39687			Green	14898 17751
A_Bb_Rep3	A	7686	gene 7632	OS=Willaertia_magna_c2c_maky2	Regular	3304.99	0	53920.3	95	17	42	39.29	1706202	1221312	198820			Green
A_Bb_Rep3	A	3858	gene 3829	OS=Willaertia_magna_c2c_maky2	Regular	3271.99	0	23968.4	37	6	19	26.24	413528	410879	37365			Green
A_Bb_Rep3	A	10429	gene 10360	OS=Willaertia_magna_c2c_maky2	Regular	3231.43	0	20870.7	15	2	13	23.04	285098	145424	64502			Green	15898 15899
A_Bb_Rep3	A	4830	gene 4797	OS=Willaertia_magna_c2c_maky2	Regular	3218.11	0	47770.5	87	12	47	35.08	2422924	1836624	258592			Green
A_Bb_Rep3	A	11411	gene 11341	OS=Willaertia_magna_c2c_maky2	Regular	3206.88	0	31645.9	94	10	30	42.7	3987505	2623857	617418			Green
A_Bb_Rep3	A	8741	gene 8685	OS=Willaertia_magna_c2c_maky2	Regular	3193.83	0	20039.2	73	14	25	57.89	809958	565968	121456			Green
A_Bb_Rep3	A	15899	gene 15802	OS=Willaertia_magna_c2c_maky2	Regular	3186.95	0	34140.6	12	1	19	3.85	279193	0	57537			Green	10429 15898
A_Bb_Rep3	A	4276	gene 4246	OS=Willaertia_magna_c2c_maky2	Regular	3178.84	0	21947.7	79	11	22	48.91	1139398	674365	50290			Green
A_Bb_Rep3	A	5748	gene 5705	OS=Willaertia_magna_c2c_maky2	Regular	3165.16	0	59305.8	125	23	55	42.11	3184584	1316834	291340			Green
A_Bb_Rep3	A	2031	gene 2018	OS=Willaertia_magna_c2c_maky2	Regular	3144.4	0	25377.7	57	6	32	25	1686740	1440848	99132			Green
A_Bb_Rep3	A	2128	gene 2114	OS=Willaertia_magna_c2c_maky2	Regular	3103.59	0	41878.7	88	9	43	27.96	11343920	305934	1102710			Green	1632 3314 3318 5203 12351
A_Bb_Rep3	A	2760	gene 2738	OS=Willaertia_magna_c2c_maky2	Regular	3090.66	0	48180.2	32	7	29	17.72	458244	102692	52298			Green	2304 8085 8168 17847
A_Bb_Rep3	A	11062	gene 10992	OS=Willaertia_magna_c2c_maky2	Regular	3025.1	0	14941.1	33	4	20	26.19	284900	222780	35651			Green
A_Bb_Rep3	A	17847	gene 17739	OS=Willaertia_magna_c2c_maky2	Regular	2989.16	0	35046.4	25	4	17	8.95	387231	0	26319			Green	2304 2760 8085 8168
A_Bb_Rep3	A	8773	gene 8716	OS=Willaertia_magna_c2c_maky2	Regular	2973.85	0	53219.6	86	14	29	27.12	749969	693860	100216			Green
A_Bb_Rep3	A	15819	gene 15722	OS=Willaertia_magna_c2c_maky2	Regular	2954.07	0	57678.9	90	16	60	25.46	2275569	1034842	160850			Green	2895
A_Bb_Rep3	A	1624	gene 1614	OS=Willaertia_magna_c2c_maky2	Regular	2936.82	0	14977.4	32	5	17	16.54	1121192	1599573	95600			Green
A_Bb_Rep3	A	1746	gene 1735	OS=Willaertia_magna_c2c_maky2	Regular	2927.42	0	50724.6	106	17	42	37.69	1561666	1120440	116200			Green
A_Bb_Rep3	A	18448	gene 18339	OS=Willaertia_magna_c2c_maky2	Regular	2923.58	0	24352.8	28	5	13	27.83	612687	479408	18681			Green
A_Bb_Rep3	A	3914	gene 3885	OS=Willaertia_magna_c2c_maky2	Regular	2915.28	0	13165.9	46	5	11	50.88	2213516	1811376	223054			Green
A_Bb_Rep3	A	5766	gene 5723	OS=Willaertia_magna_c2c_maky2	Regular	2909.91	0	52293.6	137	21	49	47.15	2775673	1189350	381854			Green
A_Bb_Rep3	A	889	gene 885	OS=Willaertia_magna_c2c_maky2	Regular	2902.18	0	11287.6	41	10	16	62.63	1021174	741343	76675			Green	890
A_Bb_Rep3	A	17146	gene 17041	OS=Willaertia_magna_c2c_maky2	Regular	2893.59	0	19288.2	38	8	16	40.48	1268772	1165800	124450			Green
A_Bb_Rep3	A	4517	gene 4486	OS=Willaertia_magna_c2c_maky2	Regular	2890.52	0	44815.9	64	10	29	46.63	485687	472233	66662			Green
A_Bb_Rep3	A	8067	gene 8013	OS=Willaertia_magna_c2c_maky2	Regular	2872.92	0	22525.2	33	6	16	37.76	738972	723359	36741			Green
A_Bb_Rep3	A	14850	gene 14760	OS=Willaertia_magna_c2c_maky2	Regular	2860.29	0	29433.9	57	11	27	20.23	690089	644866	55334			Green
A_Bb_Rep3	A	648	gene 646	OS=Willaertia_magna_c2c_maky2	Regular	2800.47	0	51493.9	92	10	33	26.72	2133252	1612187	161870			Green	10592 18009
A_Bb_Rep3	A	3185	gene 3162	OS=Willaertia_magna_c2c_maky2	Regular	2794.22	0	14992.4	28	6	14	29.69	335717	236414	22604			Green	511 3266 3270 9945 16222 16324
A_Bb_Rep3	A	8168	gene 8114	OS=Willaertia_magna_c2c_maky2	Regular	2786.52	0	35386.8	50	9	19	23.89	347295	16145	36253			Green	2304 2760 8085 17847
A_Bb_Rep3	A	6013	gene 5968	OS=Willaertia_magna_c2c_maky2	Regular	2780.87	0	15860.1	10	1	14	8.03	741022	0	32104			Green	4787 15131 15132
A_Bb_Rep3	A	3183	gene 3160	OS=Willaertia_magna_c2c_maky2	Regular	2778.06	0	31175.5	54	10	24	26.84	1108586	973579	93918			Green
A_Bb_Rep3	A	4112	gene 4082	OS=Willaertia_magna_c2c_maky2	Regular	2759.11	0	27551.3	57	8	18	49.79	954349	500504	124758			Green
A_Bb_Rep3	A	14543	gene 14456	OS=Willaertia_magna_c2c_maky2	Regular	2748.07	0	15123.6	16	5	13	18.52	183561	273912	19824			Green
A_Bb_Rep3	A	4160	gene 4130	OS=Willaertia_magna_c2c_maky2	Regular	2746.65	0	18399.9	28	4	16	21.08	226631	226179	19296			Green
A_Bb_Rep3	A	3266	gene 3243	OS=Willaertia_magna_c2c_maky2	Regular	2713.11	0	18608.6	22	6	16	25.63	241732	39783.3	7192			Green	511 3185 3270 9945 16222 16324
A_Bb_Rep3	A	10511	gene 10442	OS=Willaertia_magna_c2c_maky2	Regular	2703.01	0	25831.9	32	8	24	39.38	444736	648322	24015			Green
A_Bb_Rep3	A	12810	gene 12731	OS=Willaertia_magna_c2c_maky2	Regular	2695.41	0	19974	48	7	13	48.88	5598104	13890.1	69811			Green	12412 15093 16235
A_Bb_Rep3	A	9838	gene 9774	OS=Willaertia_magna_c2c_maky2	Regular	2690.34	0	23742.6	36	4	22	21.74	1781232	1693930	54998			Green
A_Bb_Rep3	A	13634	gene 13554	OS=Willaertia_magna_c2c_maky2	Regular	2669.41	0	58319.1	81	18	51	18.86	845695	622877	115976			Green	2626
A_Bb_Rep3	A	16324	gene 16224	OS=Willaertia_magna_c2c_maky2	Regular	2668.62	0	8736.05	16	4	9	32.47	239394	0	6083			Green	511 3185 3266 3270 9945 16222
A_Bb_Rep3	A	3270	gene 3247	OS=Willaertia_magna_c2c_maky2	Regular	2668.62	0	17375	16	4	18	16.34	239394	0	6083			Green	511 3185 3266 9945 16222 16324
A_Bb_Rep3	A	17530	gene 17423	OS=Willaertia_magna_c2c_maky2	Regular	2643.36	0	13715	38	6	12	30.77	1311067	1257631	141334			Green
A_Bb_Rep3	A	1453	gene 1444	OS=Willaertia_magna_c2c_maky2	Regular	2568.73	0	101356	77	22	68	25.05	1045968	882485	129733			Green
A_Bb_Rep3	A	8049	gene 7995	OS=Willaertia_magna_c2c_maky2	Regular	2568.7	0	32191.3	30	9	28	26.3	927238	917074	57279			Green
A_Bb_Rep3	A	3905	gene 3876	OS=Willaertia_magna_c2c_maky2	Regular	2514.97	0	129788	201	39	110	32.66	2321753	1143248	352531			Green
A_Bb_Rep3	A	15932	gene 15835	OS=Willaertia_magna_c2c_maky2	Regular	2507.87	0	194879	234	45	140	23.18	2737594	871883	235195			Green
A_Bb_Rep3	A	14950	gene 14860	OS=Willaertia_magna_c2c_maky2	Regular	2477.19	0	20826.2	20	4	8	18.95	342131	1018848	85249			Green
A_Bb_Rep3	A	10070	gene 10004	OS=Willaertia_magna_c2c_maky2	Regular	2469.93	0	72563.9	116	22	62	38.69	2180737	1261063	197674			Green	4272 8948 15354
A_Bb_Rep3	A	3205	gene 3182	OS=Willaertia_magna_c2c_maky2	Regular	2451.13	0	54792.4	71	12	59	20.48	1037500	919301	58206			Green
A_Bb_Rep3	A	16505	gene 16402	OS=Willaertia_magna_c2c_maky2	Regular	2450.93	0	14130.3	25	5	13	41.41	382754	567778	12471			Green
A_Bb_Rep3	A	6078	gene 6032	OS=Willaertia_magna_c2c_maky2	Regular	2397.46	0	59282.8	123	17	44	36.05	1431893	773935	166634			Green
A_Bb_Rep3	A	4612	gene 4580	OS=Willaertia_magna_c2c_maky2	Regular	2305.31	0	85743.4	72	14	82	16.15	1280037	1036344	117855			Green
A_Bb_Rep3	A	12929	gene 12850	OS=Willaertia_magna_c2c_maky2	Regular	2359.28	0	58846	55	9	53	23.19	452980	394486	69617			Green
A_Bb_Rep3	A	18300	gene 18191	OS=Willaertia_magna_c2c_maky2	Regular	2290.43	0	11312	38	5	7	59.22	1154005	825134	41748			Green
A_Bb_Rep3	A	842	gene 839	OS=Willaertia_magna_c2c_maky2	Regular	2281.97	0	50102.5	52	9	41	12.86	1572923	1202463	167785			Green
A_Bb_Rep3	A	12871	gene 12792	OS=Willaertia_magna_c2c_maky2	Regular	2276.77	0	55843.1	89	15	37	24.24	965914	798423	90397			Green
A_Bb_Rep3	A	16235	gene 16136	OS=Willaertia_magna_c2c_maky2	Regular	2250.53	0	19966	26	6	13	26.4	1208940	1466.44	14156			Green	12412 12810 15093
A_Bb_Rep3	A	10592	gene 10523	OS=Willaertia_magna_c2c_maky2	Regular	2235.41	0	54346.2	64	13	36	16.94	1721660	201215	111069			Green	648 18009
A_Bb_Rep3	A	16209	gene 16110	OS=Willaertia_magna_c2c_maky2	Regular	2216.98	0	41099	113	16	34	42.62	4007589	2818950	488067			Green
A_Bb_Rep3	A	1206	gene 1201	OS=Willaertia_magna_c2c_maky2	Regular	2196.07	0	62061	101	18	62	22.2	1644227	1185315	220693			Green
A_Bb_Rep3	A	1156	gene 1151	OS=Willaertia_magna_c2c_maky2	Regular	2181.75	0	76296.6	101	24	72	22.17	864535	673533	123716			Green	18165
A_Bb_Rep3	A	9934	gene 9868	OS=Willaertia_magna_c2c_maky2	Regular	2179.24	0	6034.83	22	2	7	23.08	1381144	0	121459			Green	4787 15131 15132
A_Bb_Rep3	A	2208	gene 2194	OS=Willaertia_magna_c2c_maky2	Regular	2174.14	0	24735.2	28	5	19	39.01	243873	226780	25939			Green
A_Bb_Rep3	A	18009	gene 17901	OS=Willaertia_magna_c2c_maky2	Regular	2158.38	0	51771.2	53	12	34	19.78	906650	3602.24	91246			Green	648 10592
A_Bb_Rep3	A	2076	gene 2062	OS=Willaertia_magna_c2c_maky2	Regular	2112.32	0	61540.2	99	19	46	31.55	1345063	752180	116885			Green	18546
A_Bb_Rep3	A	8565	gene 8510	OS=Willaertia_magna_c2c_maky2	Regular	2074.97	0	33934.2	35	6	25	12.85	595222	564899	61559			Green
A_Bb_Rep3	A	9312	gene 9252	OS=Willaertia_magna_c2c_maky2	Regular	2037.32	0	18429.4	9	2	14	15.92	113597	170396	19946			Green
A_Bb_Rep3	A	16035	gene 15938	OS=Willaertia_magna_c2c_maky2	Regular	2009.26	0	48350.7	61	17	39	37.05	541659	445536	83962			Green
A_Bb_Rep3	A	12748	gene 12669	OS=Willaertia_magna_c2c_maky2	Regular	2001.61	0	20273.4	68	10	13	37.85	820136	560964	60671			Green
A_Bb_Rep3	A	3192	gene 3169	OS=Willaertia_magna_c2c_maky2	Regular	1991.46	0	33082.2	39	7	15	27.22	795493	788151	33524			Green
A_Bb_Rep3	A	10050	gene 9984	OS=Willaertia_magna_c2c_maky2	Regular	1991.17	0	58040.7	75	16	50	14.96	1125754	931094	105777			Green
A_Bb_Rep3	A	17188	gene 17083	OS=Willaertia_magna_c2c_maky2	Regular	1988.18	0	21282.3	50	7	23	38.38	645816	493862	94323			Green
A_Bb_Rep3	A	16224	gene 16125	OS=Willaertia_magna_c2c_maky2	Regular	1986.6	0	44706.6	77	14	42	23.4	969220	658692	110906			Green
A_Bb_Rep3	A	13500	gene 13420	OS=Willaertia_magna_c2c_maky2	Regular	1979.96	0	19823.5	51	7	19	41.76	1376137	886082	120917			Green
A_Bb_Rep3	A	1886	gene 1874	OS=Willaertia_magna_c2c_maky2	Regular	1969.43	0	23561.3	26	5	12	29.06	165584	152570	25389			Green
A_Bb_Rep3	A	10548	gene 10479	OS=Willaertia_magna_c2c_maky2	Regular	1967.05	0	42602.4	68	12	35	33.6	769724	518221	152425			Green
A_Bb_Rep3	A	3696	gene 3670	OS=Willaertia_magna_c2c_maky2	Regular	1944.51	0	22754.6	32	5	18	17.65	425082	412842	29465			Green	248
A_Bb_Rep3	A	10812	gene 10743	OS=Willaertia_magna_c2c_maky2	Regular	1938.33	0	20290.2	32	6	17	31.64	430014	331514	63714			Green	11415
A_Bb_Rep3	A	5263	gene 5221	OS=Willaertia_magna_c2c_maky2	Regular	1896.33	0	108738	102	22	86	16.61	1104763	834657	200483			Green
A_Bb_Rep3	A	2036	gene 2023	OS=Willaertia_magna_c2c_maky2	Regular	1887.31	0	21283.8	40	8	19	35.79	325701	306833	26734			Green
A_Bb_Rep3	A	4900	gene 4866	OS=Willaertia_magna_c2c_maky2	Regular	1879.68	0	16250.9	60	9	13	44.3	557209	465444	67408			Green
A_Bb_Rep3	A	1512	gene 1503	OS=Willaertia_magna_c2c_maky2	Regular	1873.79	0	46768.5	30	7	42	8.15	229185	309738	28411			Green	1513
A_Bb_Rep3	A	228	gene 228	OS=Willaertia_magna_c2c_maky2	Regular	1869.27	0	109396	143	31	83	26.98	1764820	884719	237513			Green
A_Bb_Rep3	A	9533	gene 9470	OS=Willaertia_magna_c2c_maky2	Regular	1857.96	0	59655.1	61	13	51	24.95	840299	599834	81392			Green
A_Bb_Rep3	A	8858	gene 8800	OS=Willaertia_magna_c2c_maky2	Regular	1838.39	0	161332	60	25	116	10.66	323571	46425.6	35565			Green	1632 5203 8467 17620
A_Bb_Rep3	A	15465	gene 15369	OS=Willaertia_magna_c2c_maky2	Regular	1767.25	0	23506.7	33	8	15	37.62	275114	264840	45413			Green
A_Bb_Rep3	A	11415	gene 11345	OS=Willaertia_magna_c2c_maky2	Regular	1736.14	0	20304.2	30	6	17	25.99	422222	77386.1	58580			Green	10812
A_Bb_Rep3	A	92	gene 92	OS=Willaertia_magna_c2c_maky2	Regular	1720.86	0	63469.6	115	24	57	23.08	1147744	735827	117878			Green
A_Bb_Rep3	A	1894	gene 1882	OS=Willaertia_magna_c2c_maky2	Regular	1705.36	0	18535.7	38	7	19	23.6	630365	606691	130722			Green
A_Bb_Rep3	A	4119	gene 4089	OS=Willaertia_magna_c2c_maky2	Regular	1703.87	0	27719.7	75	10	26	29.17	2461271	1882613	117228			Green
A_Bb_Rep3	A	15093	gene 15002	OS=Willaertia_magna_c2c_maky2	Regular	1695.95	0	20045.2	9	1	13	4.49	285604	0	2435			Green	12412 12810 16235
A_Bb_Rep3	A	1856	gene 1844	OS=Willaertia_magna_c2c_maky2	Regular	1691.67	0	17907.7	36	7	20	37.18	222507	115610	31292			Green
A_Bb_Rep3	A	6153	gene 6107	OS=Willaertia_magna_c2c_maky2	Regular	1682.65	0	50469.5	58	13	38	23.2	681283	628242	57178			Green
A_Bb_Rep3	A	11809	gene 11737	OS=Willaertia_magna_c2c_maky2	Regular	1658.37	0	35371.1	49	9	35	24.05	437172	366403	82542			Green
[truncated: 4,201 more rows]
